# Supplementary material for: Crystal structure and Hirshfeld surface analysis of N,N′-[ethane-1,2-diylbis(­oxy)]bis­(4-methyl­benzene­sulfonamide)
Source: Acta Crystallogr E Crystallogr Commun. 2019 Jan 1;75(Pt 1):81–5. doi: 10.1107/S2056989018017437 (PMC6323888; doi:10.1107/S2056989018017437)
Supplement: Supplementary file 1 [file e-75-00081-sup1.cif]

##############################################################################
#                                                                            #
# This CIF contains the data in a paper accepted for publication in          #
# Acta Crystallographica Section E. It conforms to the requirements of       #
# Notes for Authors for Acta Crystallographica Section E, and has been       #
# peer reviewed under the auspices of the IUCr Commission on Journals.       #
#                                                                            #
# Full details of the Crystallographic Information File format               #
# are given in the paper "The Crystallographic Information File (CIF):       #
# a New Standard Archive File for Crystallography" by S. R. Hall, F. H.      #
# Allen and I. D. Brown [Acta Cryst. (1991), A47, 655-685].                  #
#                                                                            #
# The current version of the core CIF dictionary is obtainable from          #
# ftp://ftp.iucr.org/pub/cif_core.dic.                                       #
#                                                                            #
# Software is freely available for graphical display of the structure(s)     #
# in this CIF. For information consult the CIF software page                 #
# http://www.iucr.org/resources/cif/software.                                #
#                                                                            #
# This file may be used for bona fide research purposes within the           #
# scientific community so long as proper attribution is given to the journal # 
# article from which it was obtained.                                        #
#                                                                            #
##############################################################################
data_I
_audit_creation_method     'SHELXL-2017/1'
_journal_date_recd_electronic     2018-11-05
_journal_date_accepted     2018-12-10
_journal_name_full     'Acta Crystallographica, Section E'
_journal_year     2019
_journal_volume     75
_journal_issue      1
_journal_page_first     81
_journal_page_last     85
_journal_paper_category     GO
_journal_paper_doi     10.1107/S2056989018017437
_journal_coeditor_code     XU5951
_publ_contact_author_name     'Galyna G. Tsapyuk'
_publ_contact_author_address
;
Taras Shevchenko National University of Kyiv, Department of Chemistry,
64, Vladimirska Str., Kiev 01601, Ukraine
;
_publ_contact_author_email     tsapyuk@ukr.net
_publ_contact_author_fax     '+380 44 2393393'
_publ_contact_author_phone     '+380 44 2393393'
_publ_section_title
;
Crystal structure and Hirshfeld surface analysis of
<i>N</i>,<i>N</i>'-[ethane-1,2-diylbis(oxy)]bis(4-methylbenzenesulfonamide)
;
loop_
    _publ_author_name
    _publ_author_footnote
    _publ_author_address
    'Meral, Seher' .
;
Ondokuz May\?is University, Faculty of Arts and Sciences,
Department of Chemistry,
55139, Samsun,
Turkey
;
    'Kansiz, Sevgi' .
;
Ondokuz May\?is University, Faculty of Arts and Sciences, Department of Physics,
55139, Kurupelit, Samsun,
Turkey
;
    'Dege, Necmi' .
;
Ondokuz May\?is University, Faculty of Arts and Sciences, Department of Physics,
55139, Kurupelit, Samsun,
Turkey
;
    'Alaman Agar, Aysen' .
;
Ondokuz May\?is University, Faculty of Arts and Sciences,
Department of Chemistry,
55139, Samsun,
Turkey
;
    'Tsapyuk, Galyna G.' .
;
Taras Shevchenko National University of Kyiv, Department of Chemistry,
64, Vladimirska Str., Kiev 01601,
Ukraine
;
_publ_section_synopsis
;
In the crystal, the molecules are linked by N---H...O hydrogen bonds into
supramolecular chains propagating along the [101] direction.
;
_chemical_name_systematic
;
<i>N</i>,<i>N</i>'-[Ethane-1,2-diylbis(oxy)]bis(4-methylbenzenesulfonamide)
;
_chemical_name_common     ?
_chemical_formula_moiety     'C16 H20 N2 O6 S2'
_chemical_formula_sum     'C16 H20 N2 O6 S2'
_chemical_formula_iupac     'C16 H20 N2 O6 S2'
_chemical_formula_weight     400.46
_chemical_melting_point     ?
_space_group_crystal_system     monoclinic
_space_group_name_H-M_alt     'C 2/c'
_space_group_name_Hall     '-C 2yc'
loop_
    _symmetry_equiv_pos_as_xyz
    'x, y, z'
    '-x, y, -z+1/2'
    'x+1/2, y+1/2, z'
    '-x+1/2, y+1/2, -z+1/2'
    '-x, -y, -z'
    'x, -y, z-1/2'
    '-x+1/2, -y+1/2, -z'
    'x+1/2, -y+1/2, z-1/2'
_cell_length_a     16.3393(18)
_cell_length_b     13.4977(19)
_cell_length_c     9.7461(11)
_cell_angle_alpha     90
_cell_angle_beta     113.442(8)
_cell_angle_gamma     90
_cell_volume     1972.0(4)
_cell_formula_units_Z     4
_cell_measurement_reflns_used     6407
_cell_measurement_theta_min     2.03
_cell_measurement_theta_max     27.23
_cell_measurement_temperature     296(2)
_exptl_crystal_description     'prism'
_exptl_crystal_colour     'colorless'
_exptl_crystal_size_max     0.560
_exptl_crystal_size_mid     0.363
_exptl_crystal_size_min     0.130
_exptl_crystal_density_diffrn     1.349
_exptl_crystal_density_meas     ?
_exptl_crystal_density_method     ?
_exptl_crystal_F_000     840
_exptl_absorpt_coefficient_mu     0.303
_exptl_absorpt_correction_type     integration
_exptl_absorpt_process_details
;
(X-RED32; Stoe & Cie, 2002)
;
_exptl_absorpt_correction_T_min     0.8732
_exptl_absorpt_correction_T_max     0.9729
_diffrn_ambient_temperature     296(2)
_diffrn_source     'sealed X-ray tube, 12 x 0.4 mm long-fine focus'
_diffrn_radiation_type     MoK\a
_diffrn_radiation_wavelength     0.71073
_diffrn_measurement_device_type     'Stoe IPDS 2'
_diffrn_measurement_method     'rotation method'
_diffrn_detector_area_resol_mean     6.67
_diffrn_reflns_number     6561
_diffrn_reflns_av_R_equivalents     0.0861
_diffrn_reflns_av_unetI/netI     0.0717
_diffrn_reflns_theta_min     2.030
_diffrn_reflns_theta_max     25.998
_diffrn_reflns_theta_full     25.242
_diffrn_measured_fraction_theta_max     0.998
_diffrn_measured_fraction_theta_full     0.998
_diffrn_reflns_limit_h_min     -20
_diffrn_reflns_limit_h_max     20
_diffrn_reflns_limit_k_min     -16
_diffrn_reflns_limit_k_max     16
_diffrn_reflns_limit_l_min     -12
_diffrn_reflns_limit_l_max     9
_refine_special_details     ?
_reflns_number_total     1938
_reflns_number_gt     1070
_reflns_threshold_expression     'I > 2\s(I)'
_refine_ls_structure_factor_coef     Fsqd
_refine_ls_matrix_type     full
_refine_ls_R_factor_all     0.0962
_refine_ls_R_factor_gt     0.0472
_refine_ls_wR_factor_gt     0.1003
_refine_ls_wR_factor_ref     0.1157
_refine_ls_goodness_of_fit_ref     0.903
_refine_ls_restrained_S_all     0.903
_refine_ls_number_reflns     1938
_refine_ls_number_parameters     123
_refine_ls_number_restraints     0
_refine_ls_hydrogen_treatment     mixed
_refine_ls_weighting_scheme     calc
_refine_ls_weighting_details
                      'w=1/[\s^2^(Fo^2^)+(0.0562P)^2^] where P=(Fo^2^+2Fc^2^)/3'
_atom_sites_solution_hydrogens     mixed
_atom_sites_solution_primary     ?
_atom_sites_solution_secondary     ?
_refine_ls_shift/su_max     0.000
_refine_ls_shift/su_mean     0.000
_refine_diff_density_max     0.144
_refine_diff_density_min     -0.248
_refine_ls_extinction_method     none
_refine_ls_extinction_coef     .
loop_
    _atom_type_symbol
    _atom_type_description
    _atom_type_scat_dispersion_real
    _atom_type_scat_dispersion_imag
    _atom_type_scat_source
    'C' 'C' 0.0033 0.0016
                         'International Tables Vol C Tables 4.2.6.8 and 6.1.1.4'
    'H' 'H' 0.0000 0.0000
                         'International Tables Vol C Tables 4.2.6.8 and 6.1.1.4'
    'N' 'N' 0.0061 0.0033
                         'International Tables Vol C Tables 4.2.6.8 and 6.1.1.4'
    'O' 'O' 0.0106 0.0060
                         'International Tables Vol C Tables 4.2.6.8 and 6.1.1.4'
    'S' 'S' 0.1246 0.1234
                         'International Tables Vol C Tables 4.2.6.8 and 6.1.1.4'
_computing_data_collection
;
X-AREA (Stoe & Cie, 2002)
;
_computing_cell_refinement
;
X-AREA (Stoe & Cie, 2002)
;
_computing_data_reduction
;
X-RED (Stoe & Cie, 2002)
;
_computing_structure_solution
;
WinGX (Farrugia, 2012)
;
_computing_structure_refinement
;
SHELXL2017 (Sheldrick, 2015)
;
_computing_molecular_graphics
;
ORTEP-3 for Windows (Farrugia, 2012)
;
_computing_publication_material
;
WinGX (Farrugia, 2012) and PLATON (Spek, 2009)
;
loop_
    _atom_site_type_symbol
    _atom_site_label
    _atom_site_fract_x
    _atom_site_fract_y
    _atom_site_fract_z
    _atom_site_U_iso_or_equiv
    _atom_site_adp_type
    _atom_site_calc_flag
    _atom_site_occupancy
    _atom_site_disorder_assembly
    _atom_site_disorder_group
    S S1 0.19812(4) 0.13241(6) 0.11223(9) 0.0759(3) Uani d 1 . .
    O O1 0.04273(10) 0.15963(13) -0.0863(2) 0.0722(5) Uani d 1 . .
    C C1 0.00029(17) 0.0748(2) -0.1731(3) 0.0698(7) Uani d 1 . .
    H H1A -0.060770 0.071765 -0.181199 0.084 Uiso calc 1 . .
    H H1B 0.030688 0.015643 -0.121023 0.084 Uiso calc 1 . .
    O O3 0.28617(11) 0.15543(15) 0.1220(3) 0.0907(7) Uani d 1 . .
    O O2 0.17825(13) 0.03371(14) 0.1379(3) 0.0928(7) Uani d 1 . .
    N N1 0.13462(14) 0.1594(2) -0.0629(3) 0.0751(7) Uani d 1 . .
    C C2 0.16891(16) 0.2121(2) 0.2267(3) 0.0705(8) Uani d 1 . .
    C C5 0.1182(2) 0.3366(3) 0.4043(4) 0.0929(10) Uani d 1 . .
    C C7 0.1370(2) 0.1733(3) 0.3271(4) 0.1030(11) Uani d 1 . .
    H H7 0.131947 0.105133 0.335264 0.124 Uiso calc 1 . .
    C C4 0.1518(2) 0.3736(3) 0.3067(4) 0.1041(11) Uani d 1 . .
    H H4 0.157573 0.441748 0.299978 0.125 Uiso calc 1 . .
    C C6 0.1129(3) 0.2367(4) 0.4145(5) 0.1153(13) Uani d 1 . .
    H H6 0.092328 0.210422 0.483059 0.138 Uiso calc 1 . .
    C C3 0.1774(2) 0.3119(3) 0.2180(4) 0.0954(10) Uani d 1 . .
    H H3 0.200335 0.338428 0.152627 0.115 Uiso calc 1 . .
    C C8 0.0890(3) 0.4066(4) 0.4973(5) 0.1375(16) Uani d 1 . .
    H H8A 0.083016 0.370639 0.577813 0.206 Uiso calc 1 . .
    H H8B 0.032607 0.435597 0.435712 0.206 Uiso calc 1 . .
    H H8C 0.132692 0.457942 0.537350 0.206 Uiso calc 1 . .
    H H1 0.146(2) 0.217(2) -0.080(4) 0.089(11) Uiso d 1 . .
loop_
    _atom_site_aniso_label
    _atom_site_aniso_U_11
    _atom_site_aniso_U_22
    _atom_site_aniso_U_33
    _atom_site_aniso_U_12
    _atom_site_aniso_U_13
    _atom_site_aniso_U_23
    S1 0.0600(4) 0.0881(5) 0.0859(6) -0.0056(4) 0.0356(4) 0.0138(4)
    O1 0.0565(9) 0.0901(13) 0.0773(13) -0.0033(9) 0.0344(9) -0.0099(10)
    C1 0.0658(14) 0.0790(17) 0.0728(19) -0.0063(14) 0.0365(15) 0.0007(16)
    O3 0.0572(11) 0.1173(16) 0.1016(17) -0.0056(10) 0.0358(11) 0.0226(13)
    O2 0.0875(13) 0.0809(13) 0.1204(19) -0.0012(10) 0.0523(13) 0.0201(13)
    N1 0.0571(13) 0.0913(19) 0.0849(19) -0.0072(12) 0.0367(12) 0.0028(15)
    C2 0.0576(14) 0.084(2) 0.0694(19) -0.0124(13) 0.0251(13) 0.0098(15)
    C5 0.0732(19) 0.131(3) 0.065(2) -0.008(2) 0.0175(16) -0.010(2)
    C7 0.122(3) 0.108(2) 0.100(3) -0.038(2) 0.066(2) 0.000(2)
    C4 0.124(3) 0.089(2) 0.100(3) -0.008(2) 0.044(2) 0.000(2)
    C6 0.127(3) 0.148(4) 0.097(3) -0.040(3) 0.071(3) -0.014(3)
    C3 0.107(2) 0.094(2) 0.101(3) -0.0100(18) 0.059(2) 0.011(2)
    C8 0.123(3) 0.192(4) 0.093(3) 0.006(3) 0.038(2) -0.044(3)
_geom_special_details
;
 All esds (except the esd in the dihedral angle between two l.s. planes)
 are estimated using the full covariance matrix.  The cell esds are taken
 into account individually in the estimation of esds in distances, angles
 and torsion angles; correlations between esds in cell parameters are only
 used when they are defined by crystal symmetry.  An approximate (isotropic)
 treatment of cell esds is used for estimating esds involving l.s. planes.
;
loop_
    _geom_bond_atom_site_label_1
    _geom_bond_atom_site_label_2
    _geom_bond_site_symmetry_2
    _geom_bond_distance
    _geom_bond_publ_flag
    S1 O2 . 1.4168(19) ?
    S1 O3 . 1.4376(17) ?
    S1 N1 . 1.647(3) ?
    S1 C2 . 1.747(3) ?
    O1 N1 . 1.426(2) ?
    O1 C1 . 1.429(3) ?
    C1 C1 2_554 1.494(5) ?
    C1 H1A . 0.9700 ?
    C1 H1B . 0.9700 ?
    N1 H1 . 0.83(3) ?
    C2 C3 . 1.361(4) ?
    C2 C7 . 1.381(4) ?
    C5 C6 . 1.357(5) ?
    C5 C4 . 1.368(5) ?
    C5 C8 . 1.512(5) ?
    C7 C6 . 1.371(5) ?
    C7 H7 . 0.9300 ?
    C4 C3 . 1.379(5) ?
    C4 H4 . 0.9300 ?
    C6 H6 . 0.9300 ?
    C3 H3 . 0.9300 ?
    C8 H8A . 0.9600 ?
    C8 H8B . 0.9600 ?
    C8 H8C . 0.9600 ?
loop_
    _geom_angle_atom_site_label_1
    _geom_angle_atom_site_label_2
    _geom_angle_atom_site_label_3
    _geom_angle_site_symmetry_1
    _geom_angle_site_symmetry_3
    _geom_angle
    _geom_angle_publ_flag
    O2 S1 O3 . . 119.02(12) ?
    O2 S1 N1 . . 107.29(15) ?
    O3 S1 N1 . . 102.83(12) ?
    O2 S1 C2 . . 109.02(13) ?
    O3 S1 C2 . . 110.20(13) ?
    N1 S1 C2 . . 107.80(13) ?
    N1 O1 C1 . . 108.99(19) ?
    O1 C1 C1 . 2_554 113.68(15) ?
    O1 C1 H1A . . 108.8 ?
    C1 C1 H1A 2_554 . 108.8 ?
    O1 C1 H1B . . 108.8 ?
    C1 C1 H1B 2_554 . 108.8 ?
    H1A C1 H1B . . 107.7 ?
    O1 N1 S1 . . 110.82(17) ?
    O1 N1 H1 . . 106(2) ?
    S1 N1 H1 . . 108(2) ?
    C3 C2 C7 . . 119.7(3) ?
    C3 C2 S1 . . 120.6(2) ?
    C7 C2 S1 . . 119.7(3) ?
    C6 C5 C4 . . 117.9(3) ?
    C6 C5 C8 . . 122.2(4) ?
    C4 C5 C8 . . 120.0(4) ?
    C6 C7 C2 . . 119.1(3) ?
    C6 C7 H7 . . 120.5 ?
    C2 C7 H7 . . 120.5 ?
    C5 C4 C3 . . 121.4(3) ?
    C5 C4 H4 . . 119.3 ?
    C3 C4 H4 . . 119.3 ?
    C5 C6 C7 . . 122.2(3) ?
    C5 C6 H6 . . 118.9 ?
    C7 C6 H6 . . 118.9 ?
    C2 C3 C4 . . 119.7(3) ?
    C2 C3 H3 . . 120.2 ?
    C4 C3 H3 . . 120.2 ?
    C5 C8 H8A . . 109.5 ?
    C5 C8 H8B . . 109.5 ?
    H8A C8 H8B . . 109.5 ?
    C5 C8 H8C . . 109.5 ?
    H8A C8 H8C . . 109.5 ?
    H8B C8 H8C . . 109.5 ?
loop_
    _geom_torsion_atom_site_label_1
    _geom_torsion_atom_site_label_2
    _geom_torsion_atom_site_label_3
    _geom_torsion_atom_site_label_4
    _geom_torsion_site_symmetry_1
    _geom_torsion_site_symmetry_2
    _geom_torsion_site_symmetry_3
    _geom_torsion_site_symmetry_4
    _geom_torsion
    _geom_torsion_publ_flag
    N1 O1 C1 C1 . . . 2_554 -63.7(3) ?
    C1 O1 N1 S1 . . . . -108.3(2) ?
    O2 S1 N1 O1 . . . . 65.1(2) ?
    O3 S1 N1 O1 . . . . -168.64(18) ?
    C2 S1 N1 O1 . . . . -52.2(2) ?
    O2 S1 C2 C3 . . . . -176.8(3) ?
    O3 S1 C2 C3 . . . . 50.9(3) ?
    N1 S1 C2 C3 . . . . -60.6(3) ?
    O2 S1 C2 C7 . . . . 3.3(3) ?
    O3 S1 C2 C7 . . . . -129.0(2) ?
    N1 S1 C2 C7 . . . . 119.5(3) ?
    C3 C2 C7 C6 . . . . 1.2(5) ?
    S1 C2 C7 C6 . . . . -178.9(3) ?
    C6 C5 C4 C3 . . . . 1.8(6) ?
    C8 C5 C4 C3 . . . . -178.7(3) ?
    C4 C5 C6 C7 . . . . -2.4(6) ?
    C8 C5 C6 C7 . . . . 178.1(3) ?
    C2 C7 C6 C5 . . . . 0.9(6) ?
    C7 C2 C3 C4 . . . . -1.7(5) ?
    S1 C2 C3 C4 . . . . 178.4(3) ?
    C5 C4 C3 C2 . . . . 0.2(6) ?
loop_
    _geom_hbond_atom_site_label_D
    _geom_hbond_atom_site_label_H
    _geom_hbond_atom_site_label_A
    _geom_hbond_site_symmetry_A
    _geom_hbond_distance_DH
    _geom_hbond_distance_HA
    _geom_hbond_distance_DA
    _geom_hbond_angle_DHA
    N1 H1 O3 7 0.83(3) 2.17(3) 2.974(3) 162(3)
    C1 H1A O2 3_555 0.97 2.56 3.401(4) 146
_shelx_space_group_comment
;
The symmetry employed for this shelxl refinement is uniquely defined
by the following loop, which should always be used as a source of
symmetry information in preference to the above space-group names.
They are only intended as comments.
;
_shelx_estimated_absorpt_T_min     ?
_shelx_estimated_absorpt_T_max     ?
_shelx_hkl_file
;
   2   0   0 2093.97   17.84   0
  -2   0   0 2147.91   18.23   0
  -4   0   0 1493.55   11.09   0
   4   0   0 1471.46   11.15   0
  -6   0   0 1766.44   10.14   0
   6   0   0 1703.81   10.04   0
   8   0   0  213.69    4.35   0
  -8   0   0  237.38    4.17   0
 -10   0   0  170.33    4.14   0
  10   0   0  162.56    4.49   0
  12   0   0  126.61    3.86   0
 -12   0   0  140.28    3.58   0
 -14   0   0    0.59    2.93   0
  14   0   0    3.61    3.27   0
 -16   0   0    8.55    3.20   0
  16   0   0   10.02    3.49   0
 -18   0   0    0.86    3.54   0
  18   0   0   -0.42    3.87   0
   1   1   0  950.61   18.42   0
   1  -1   0  826.11   12.79   0
  -1   1   0  790.49   12.38   0
  -3   1   0   44.40    4.34   0
  -3  -1   0   47.11    4.75   0
   3  -1   0   43.37    4.47   0
   3   1   0   48.12    4.18   0
   5  -1   0 1313.09    9.02   0
  -5   1   0 1379.61    9.15   0
   5   1   0 1303.46    9.95   0
  -5  -1   0 1352.85    9.86   0
   7  -1   0   17.44    3.23   0
  -7   1   0   19.84    2.96   0
  -7  -1   0   19.48    2.88   0
   7   1   0   19.01    3.06   0
  -9   1   0   38.66    2.85   0
   9  -1   0   33.34    3.15   0
   9   1   0   35.28    3.22   0
  -9  -1   0   35.72    2.91   0
  11  -1   0   21.74    3.20   0
 -11  -1   0   22.86    2.89   0
 -11   1   0   20.95    2.87   0
  11   1   0   17.78    3.05   0
 -13  -1   0   34.58    3.16   0
 -13   1   0   36.94    3.04   0
  13   1   0   32.05    3.37   0
  13  -1   0   34.84    3.22   0
  15  -1   0   20.21    3.18   0
  15   1   0   20.98    3.33   0
 -15   1   0   24.64    3.39   0
 -15  -1   0   24.52    3.28   0
 -17  -1   0    1.34    3.42   0
  17  -1   0   -0.51    3.52   0
  17   1   0    0.45    3.71   0
 -17   1   0   -0.33    3.36   0
   0   2   0 1167.11   15.27   0
   0  -2   0 2103.44   17.01   0
   0  -2   0 1183.35   15.86   0
   2   2   0  292.82    8.11   0
   2  -2   0  248.15    6.28   0
  -2   2   0  249.06    6.22   0
  -4   2   0  610.60    6.85   0
   4  -2   0  558.60    6.87   0
   4   2   0  616.99    8.00   0
  -4  -2   0  625.45    7.95   0
   6   2   0    5.05    3.37   0
   6  -2   0    5.83    3.21   0
  -6  -2   0    4.75    2.57   0
  -6   2   0    6.31    2.89   0
  -8  -2   0   13.68    2.80   0
   8   2   0   11.60    2.90   0
  -8   2   0   11.86    2.78   0
   8  -2   0   10.40    2.95   0
 -10  -2   0   11.82    3.12   0
 -10   2   0   12.60    2.93   0
  10   2   0   13.46    3.45   0
  10  -2   0    8.87    3.23   0
  12   2   0   40.41    4.10   0
 -12  -2   0   43.69    3.01   0
 -12   2   0   45.57    3.09   0
  12  -2   0   32.50    3.38   0
  14   2   0    2.53    3.03   0
 -14   2   0    2.05    2.98   0
 -14  -2   0    1.68    2.86   0
  14  -2   0    0.68    3.23   0
 -16  -2   0    0.64    4.03   0
  16  -2   0   -3.51    3.32   0
  16   2   0   -1.55    3.55   0
 -16   2   0    1.81    3.03   0
  18  -2   0   -0.25    3.81   0
 -18   2   0   -0.85    3.58   0
 -18  -2   0    1.69    4.43   0
  18   2   0   -1.63    4.57   0
   1  -3   0  236.17    6.86   0
   1   3   0  284.94    9.06   0
  -1   3   0  289.70    6.33   0
  -1   3   0  251.05    6.82   0
  -1  -3   0  304.84    8.43   0
   3   3   0   11.87    3.89   0
   3  -3   0    8.47    4.27   0
  -3   3   0    9.75    4.00   0
  -5  -3   0   13.95    3.26   0
   5  -3   0   12.70    3.38   0
  -5   3   0   13.55    3.08   0
   5   3   0   13.53    3.30   0
   7   3   0    7.23    3.29   0
  -7   3   0   11.31    2.72   0
  -7  -3   0    9.84    2.45   0
   7  -3   0   11.28    3.07   0
   9  -3   0   34.72    3.34   0
   9   3   0   35.84    3.10   0
  -9  -3   0   40.73    2.91   0
  -9   3   0   38.14    3.00   0
  11  -3   0   29.50    3.41   0
 -11   3   0   31.61    3.01   0
  11   3   0   26.45    3.20   0
 -11  -3   0   30.32    3.54   0
 -13  -3   0   49.07    3.86   0
 -13   3   0   53.15    3.24   0
  13   3   0   44.58    4.06   0
  13  -3   0   44.33    3.50   0
  15   3   0   18.84    4.10   0
 -15   3   0   19.98    3.25   0
 -15  -3   0   17.96    3.20   0
  15  -3   0   18.84    3.49   0
  17  -3   0    5.20    3.68   0
 -17  -3   0    6.90    4.22   0
 -17   3   0    9.02    3.47   0
  17   3   0    9.12    3.71   0
   0   4   0 2362.11   15.49   0
   0  -4   0 3706.65   15.93   0
   0  -4   0 2491.57   16.05   0
   2   4   0  251.30    7.05   0
   2  -4   0  206.89    6.18   0
  -2   4   0  251.79    5.15   0
  -2   4   0  233.91    6.12   0
   4  -4   0   34.15    3.60   0
  -4   4   0   35.83    3.35   0
   4   4   0   38.35    3.59   0
   6   4   0   15.26    3.19   0
   6  -4   0   10.89    3.12   0
  -6   4   0   14.10    2.86   0
  -8   4   0   54.80    3.12   0
   8   4   0   50.85    3.14   0
  -8  -4   0   56.91    3.11   0
   8  -4   0   50.74    3.34   0
 -10   4   0   72.04    3.15   0
 -10  -4   0   69.65    3.75   0
  10  -4   0   59.44    3.48   0
  10   4   0   66.67    4.05   0
  12   4   0  144.25    4.50   0
  12  -4   0  131.33    4.06   0
 -12   4   0  153.57    3.79   0
 -12  -4   0  158.53    4.26   0
  14  -4   0   17.10    3.52   0
 -14   4   0   22.50    3.16   0
  14   4   0   19.32    3.88   0
 -14  -4   0   22.53    3.16   0
  16  -4   0   -1.54    3.61   0
  16   4   0    5.41    4.27   0
 -16  -4   0    1.45    3.94   0
 -16   4   0    3.23    3.40   0
 -18   4   0    8.75    3.70   0
  18  -4   0    4.27    3.91   0
 -18  -4   0    7.04    4.66   0
  18   4   0    8.28    4.89   0
  -1  -5   0  167.57    5.65   0
   1   5   0  131.29    5.80   0
   1  -5   0  152.74    4.27   0
  -1   5   0  136.67    4.75   0
  -1   5   0  153.89    4.33   0
   1  -5   0  127.42    4.60   0
  -1  -5   0  164.89    4.23   0
  -3   5   0   65.09    3.43   0
   3  -5   0   54.14    3.84   0
  -3   5   0   61.62    3.78   0
   3   5   0   69.67    4.52   0
  -5   5   0  294.42    4.63   0
   5  -5   0  248.43    4.54   0
   5   5   0  320.01    5.93   0
  -7   5   0   98.32    3.44   0
   7  -5   0   87.33    3.64   0
   7   5   0  110.84    4.22   0
  -9   5   0   64.73    3.18   0
   9  -5   0   57.60    3.51   0
   9   5   0   63.49    3.92   0
 -11  -5   0   13.24    2.70   0
 -11   5   0    9.49    3.02   0
  11   5   0   13.13    3.68   0
  11  -5   0   14.13    3.41   0
  13  -5   0    4.89    3.35   0
 -13   5   0    4.78    3.07   0
  13   5   0    3.20    3.95   0
 -13  -5   0    6.39    3.65   0
 -15   5   0   19.32    3.53   0
 -15  -5   0   19.41    4.23   0
  15  -5   0   17.96    3.63   0
  15   5   0   14.26    4.25   0
 -17   5   0    0.52    3.59   0
  17   5   0    2.97    3.72   0
  17  -5   0    4.30    3.70   0
 -17  -5   0    0.99    3.52   0
   0  -6   0 1217.53    8.29   0
   0   6   0  984.07    8.40   0
   0  -6   0 1082.54    9.11   0
  -2   6   0  295.97    5.16   0
  -2   6   0  319.49    5.54   0
  -2  -6   0  327.11    4.73   0
   2   6   0  295.47    6.53   0
   2  -6   0  268.40    5.08   0
   4   6   0   25.95    4.21   0
   4  -6   0   23.36    3.55   0
  -4   6   0   27.60    2.90   0
  -4   6   0   27.20    3.41   0
   6  -6   0   31.39    3.37   0
  -6   6   0   38.00    3.17   0
   6   6   0   38.05    3.62   0
   8  -6   0   32.59    3.43   0
  -8   6   0   38.63    3.10   0
   8   6   0   39.21    3.60   0
  10   6   0    6.42    3.67   0
  10  -6   0   13.37    3.30   0
 -10   6   0    8.83    2.96   0
 -12   6   0   79.79    3.33   0
  12  -6   0   65.25    3.56   0
  12   6   0   78.86    3.80   0
  14  -6   0   -1.81    3.33   0
 -14   6   0    2.24    3.17   0
  14   6   0    1.06    4.01   0
  16  -6   0    3.53    3.75   0
 -16   6   0   -1.69    3.52   0
  16   6   0    1.21    4.37   0
  -1   7   0    1.15    3.45   0
  -1  -7   0    2.12    3.04   0
   1  -7   0    1.25    3.60   0
   1  -7   0    2.94    3.76   0
  -1  -7   0    3.12    2.84   0
   1   7   0    2.01    3.92   0
  -3   7   0   26.60    2.98   0
  -3   7   0   23.68    3.45   0
   3  -7   0   26.24    3.66   0
   3   7   0   26.51    4.54   0
  -5   7   0   30.51    3.75   0
   5   7   0   35.27    3.60   0
   5  -7   0   24.78    3.38   0
  -5   7   0   32.48    3.23   0
   5   7   0   34.51    4.26   0
   7   7   0   95.07    4.10   0
  -7   7   0   96.21    3.59   0
   7  -7   0   77.60    3.70   0
  -9   7   0   15.91    2.90   0
   9  -7   0   12.33    3.28   0
   9   7   0   17.33    3.66   0
  11   7   0    3.50    3.83   0
 -11   7   0    3.76    2.88   0
  11  -7   0    0.30    3.19   0
  13   7   0   44.66    4.32   0
 -13   7   0   40.24    3.27   0
  13  -7   0   36.25    3.62   0
 -15   7   0   12.64    3.49   0
  15  -7   0    9.47    3.67   0
  15   7   0   12.32    4.41   0
 -17   7   0    2.37    3.78   0
  17  -7   0   -3.47    4.19   0
  17   7   0    3.15    4.84   0
   0  -8   0    9.17    2.84   0
   0   8   0   13.96    4.11   0
   0  -8   0    7.72    4.04   0
  -2  -8   0  111.38    3.39   0
  -2   8   0  104.15    4.51   0
  -2  -8   0  113.65    4.45   0
   2  -8   0   97.49    4.77   0
   2   8   0   94.03    4.17   0
   4  -8   0    2.31    3.50   0
   4   8   0    1.43    4.57   0
  -4   8   0    3.91    3.27   0
  -4   8   0    1.46    2.92   0
   6   8   0    3.11    3.13   0
   6  -8   0    3.79    3.61   0
  -6   8   0    4.86    2.97   0
  -6   8   0    6.69    3.93   0
   6   8   0    4.62    4.11   0
  -8   8   0   56.74    3.38   0
   8   8   0   55.89    4.00   0
   8   8   0   58.14    4.54   0
   8  -8   0   48.75    3.58   0
  -8   8   0   53.95    4.19   0
  10   8   0   25.50    4.39   0
 -10   8   0   29.35    3.10   0
  10  -8   0   25.80    3.32   0
  12   8   0   17.04    4.02   0
  12  -8   0   12.30    3.33   0
 -12   8   0   16.42    3.17   0
 -14   8   0    2.34    3.22   0
  14  -8   0    8.95    3.44   0
  14   8   0    2.90    4.23   0
  16   8   0    0.76    4.61   0
  16  -8   0    3.91    3.89   0
 -16   8   0   -2.87    3.68   0
   1   9   0   20.05    3.67   0
  -1  -9   0   23.26    4.22   0
  -1  -9   0   25.94    3.13   0
   1  -9   0   25.45    3.64   0
  -1   9   0   20.57    3.42   0
  -3   9   0   47.09    3.46   0
   3   9   0   42.45    4.56   0
  -3  -9   0   47.99    3.17   0
   3  -9   0   42.78    3.55   0
   5  -9   0   16.00    3.64   0
  -5   9   0   16.56    3.82   0
  -5   9   0   18.35    3.29   0
   5   9   0   15.41    5.28   0
   7   9   0   36.38    3.77   0
  -7   9   0   39.87    3.36   0
   7   9   0   32.21    4.62   0
   7  -9   0   31.80    3.54   0
  -7   9   0   33.95    3.39   0
   9   9   0    7.95    3.92   0
   9  -9   0    3.31    3.42   0
  -9   9   0   10.24    4.10   0
   9   9   0    9.29    4.02   0
  -9   9   0   10.28    3.27   0
  11   9   0    8.28    4.39   0
  11  -9   0    6.32    3.39   0
 -11   9   0    2.11    3.28   0
  13   9   0    0.00    4.20   0
  13  -9   0    1.12    3.42   0
 -13   9   0   -2.08    3.23   0
 -15   9   0    2.36    3.56   0
  15   9   0    0.71    4.62   0
  15  -9   0   -0.14    3.69   0
   0 -10   0  136.19    4.21   0
   0 -10   0  141.35    3.80   0
   0  10   0  121.87    4.18   0
   2  10   0    8.25    3.64   0
  -2 -10   0   10.32    3.15   0
   2 -10   0   11.69    3.56   0
  -2  10   0   11.44    3.40   0
   4  10   0   -1.78    4.48   0
  -4 -10   0    4.68    2.95   0
   4 -10   0    0.02    3.69   0
  -4  10   0    2.69    3.27   0
  -6  10   0    0.24    3.12   0
   6 -10   0    6.53    4.37   0
  -6  10   0    3.20    3.02   0
   6  10   0    3.11    3.53   0
   6  10   0    2.25    4.82   0
  -6 -10   0    1.13    3.09   0
  -8  10   0    4.24    4.00   0
   8  10   0    4.23    4.32   0
  -8  10   0    3.56    3.19   0
   8  10   0    3.93    3.57   0
   8 -10   0    7.11    3.43   0
 -10  10   0    2.17    3.24   0
  10  10   0    1.49    4.94   0
  10 -10   0    0.22    3.60   0
  10  10   0    2.00    4.34   0
 -10  10   0    1.07    4.26   0
 -12  10   0    8.65    4.71   0
  12 -10   0    5.67    3.51   0
  12  10   0   12.71    4.62   0
 -12  10   0    7.26    3.25   0
  12  10   0   11.23    4.32   0
 -14  10   0    0.58    5.01   0
 -14  10   0    0.62    3.51   0
  14 -10   0    3.81    3.77   0
  14  10   0    0.58    4.53   0
  14  10   0    0.50    5.37   0
   1  11   0    1.55    3.35   0
  -1 -11   0    4.83    3.36   0
  -1 -11   0    3.71    3.07   0
  -1  11   0    2.81    4.16   0
   1 -11   0   10.31    4.08   0
  -3 -11   0   68.78    3.47   0
  -3  11   0   65.37    3.72   0
   3  11   0   62.61    5.02   0
   3 -11   0   67.81    4.68   0
  -5 -11   0   46.55    3.51   0
   5  11   0   36.82    4.83   0
   5 -11   0   31.58    3.63   0
  -5  11   0   42.91    3.47   0
   7  11   0   18.65    4.30   0
  -7  11   0   18.97    3.25   0
   7  11   0   14.22    4.62   0
   7 -11   0   14.35    3.52   0
  -7  11   0   17.91    4.16   0
  -7 -11   0   16.03    3.27   0
   9  11   0    1.21    5.27   0
   9  11   0    2.65    3.88   0
  -9  11   0    2.56    4.30   0
  -9  11   0    4.22    3.40   0
   9 -11   0    6.53    3.49   0
  11  11   0    5.40    5.51   0
 -11  11   0    4.15    3.47   0
  11  11   0    9.83    4.86   0
  11 -11   0    5.60    3.62   0
 -11  11   0    6.96    4.76   0
  13  11   0    5.45    5.26   0
  13  11   0    7.16    5.76   0
 -13  11   0    4.60    5.09   0
  13 -11   0    5.00    3.77   0
 -13  11   0    9.38    3.56   0
   0  12   0    7.11    4.04   0
   0 -12   0    2.96    3.93   0
  -2  12   0   55.52    3.66   0
   2 -12   0   49.48    4.51   0
  -2 -12   0   51.53    3.54   0
   2  12   0   41.81    4.70   0
  -4  12   0    2.30    3.22   0
   4 -12   0   -4.03    3.70   0
   4  12   0   -2.57    4.32   0
  -4 -12   0    0.93    3.12   0
  -6 -12   0    8.11    3.34   0
   6  12   0    7.12    3.79   0
   6  12   0    7.83    4.53   0
  -6  12   0    7.81    3.30   0
   6 -12   0    7.52    3.43   0
  -8 -12   0   25.60    3.56   0
   8 -12   0   22.18    3.67   0
   8  12   0   26.36    4.78   0
   8  12   0   23.45    4.45   0
  -8  12   0   22.17    3.42   0
 -10 -12   0    3.91    3.70   0
  10 -12   0    1.81    3.70   0
  10  12   0    5.14    5.58   0
 -10  12   0    5.10    4.71   0
 -10  12   0    7.44    3.28   0
  10  12   0    4.51    4.73   0
  12 -12   0    1.14    3.80   0
  12  12   0    1.55    5.88   0
 -12  12   0    5.27    4.98   0
  12  12   0   -0.18    5.21   0
 -12 -12   0    0.84    4.04   0
 -12  12   0   -2.95    3.54   0
  -1 -13   0    7.25    3.36   0
   1  13   0    8.45    4.11   0
   1 -13   0    4.32    3.69   0
  -1  13   0    8.55    4.22   0
  -1 -13   0    7.20    3.34   0
  -3  13   0    2.73    3.39   0
  -3 -13   0    5.42    3.25   0
   3  13   0    8.05    4.24   0
   3 -13   0    7.70    4.49   0
   5 -13   0    3.82    3.84   0
  -5  13   0   -1.06    3.36   0
  -5 -13   0   -2.32    3.45   0
   5  13   0    0.01    5.09   0
  -7 -13   0    6.60    3.48   0
   7  13   0    7.47    4.45   0
   7  13   0    5.93    3.96   0
  -7  13   0   10.75    3.42   0
   7 -13   0    6.12    3.78   0
  -9 -13   0    2.14    3.61   0
   9 -13   0    1.62    3.67   0
   9  13   0    0.11    5.45   0
  -9  13   0    1.66    3.42   0
   9  13   0    0.50    4.79   0
 -11  13   0    2.40    3.65   0
 -11 -13   0    1.56    4.08   0
  11  13   0    1.67    5.85   0
  11 -13   0   -0.74    3.93   0
  11  13   0    0.48    5.26   0
   0 -14   0    4.95    4.14   0
   0  14   0    4.23    4.15   0
  -2 -14   0   -3.46    3.58   0
   2 -14   0   -1.34    3.51   0
   2  14   0   -0.45    4.48   0
  -2  14   0    1.80    3.39   0
  -4  14   0    5.46    3.51   0
   4 -14   0    4.75    3.69   0
  -4 -14   0    4.40    3.59   0
   4  14   0    2.78    4.42   0
  -6  14   0    2.06    3.54   0
  -6 -14   0    5.84    3.71   0
   6  14   0    3.60    4.52   0
   6  14   0    1.94    4.08   0
   6 -14   0    9.06    3.85   0
  -8  14   0    0.94    3.64   0
   8 -14   0    5.63    3.81   0
   8  14   0   -0.24    4.96   0
  -8 -14   0    0.84    3.71   0
   8  14   0    2.20    5.36   0
 -10  14   0    0.92    3.78   0
  10 -14   0   -0.12    4.13   0
  10  14   0    2.17    5.73   0
  10  14   0    1.30    5.31   0
 -10 -14   0   -2.45    3.99   0
  -1  15   0    2.66    3.46   0
   1  15   0    1.54    4.38   0
   1 -15   0    3.18    3.62   0
   3  15   0   -0.99    4.47   0
   3 -15   0    0.76    3.76   0
  -3  15   0    1.03    3.56   0
  -3 -15   0    0.54    3.75   0
  -5 -15   0    6.29    3.91   0
  -5  15   0    2.27    4.48   0
   5  15   0    4.71    4.66   0
   5 -15   0    7.00    3.95   0
  -7  15   0    3.65    3.84   0
   7  15   0    1.35    4.75   0
   7 -15   0    4.19    4.01   0
  -7 -15   0   -1.19    4.04   0
   7  15   0    4.78    5.26   0
   0 -16   0    1.43    4.69   0
   0  16   0    1.65    3.60   0
   2  16   0   -0.36    4.65   0
  -2  16   0    1.28    3.60   0
   2 -16   0    0.25    3.88   0
   4 -16   0    1.96    4.10   0
   4  16   0    0.32    4.74   0
  -4 -16   0    3.24    4.12   0
  -4  16   0    2.52    4.61   0
   6 -16   0    0.88    4.18   0
  -6  16   0    4.30    3.92   0
   6  16   0    0.19    5.41   0
   6  16   0    1.42    5.77   0
  -6 -16   0    0.86    4.26   0
   1 -17   0    2.22    4.98   0
 -19  -1   1    2.69    3.69   0
 -19   1   1    5.08    3.72   0
  19   1  -1    0.66    3.89   0
  19  -1  -1    3.82    3.82   0
  17  -1  -1    5.19    3.34   0
  17   1  -1    7.04    3.39   0
 -17  -1   1    0.36    3.23   0
 -17   1   1   -1.40    3.19   0
 -15   1   1   -0.80    2.97   0
  15  -1  -1    1.66    3.16   0
  15   1  -1   -1.84    3.16   0
 -15  -1   1   -0.76    3.57   0
  13  -1  -1    5.24    3.09   0
  13   1  -1    9.63    3.59   0
 -13  -1   1    7.51    3.31   0
 -13   1   1   11.02    2.93   0
 -11   1   1    6.10    2.84   0
 -11  -1   1   11.22    2.55   0
  11   1  -1   10.04    2.87   0
  11  -1  -1   10.99    3.76   0
   9   1  -1    6.13    2.91   0
  -9  -1   1   10.84    2.65   0
   9  -1  -1    7.11    2.83   0
  -9   1   1    8.48    2.58   0
  -7  -1   1  507.94    5.57   0
  -7   1   1  543.42    5.51   0
   7   1  -1  516.85    5.71   0
   7  -1  -1  513.13    5.90   0
  -5   1   1   13.32    3.12   0
  -5  -1   1   14.22    2.99   0
   5  -1  -1   16.46    3.38   0
   5   1  -1   16.65    3.04   0
  -3   1   1 1103.32   10.33   0
   3   1  -1 1106.50   10.57   0
  -3  -1   1 1129.34   10.77   0
   3  -1  -1 1092.33   10.30   0
  -1   1   1    8.36    3.78   0
   1  -1  -1    8.88    3.78   0
   1  -1   1 1852.55   15.24   0
  -1  -1  -1 2050.61   26.22   0
  -1   1  -1 1796.04   15.05   0
   1   1   1 1877.97   26.46   0
   3  -1   1 6101.77   21.14   0
  -5  -1  -1  208.46    4.62   0
  -5   1  -1  202.07    4.59   0
   5  -1   1  175.34    4.71   0
   5   1   1  181.75    4.67   0
   7   1   1  697.03    7.02   0
  -7   1  -1  745.06    6.35   0
  -7  -1  -1  770.19    7.02   0
   7  -1   1  649.41    6.27   0
   9  -1   1   92.84    3.64   0
  -9  -1  -1  104.76    3.38   0
   9   1   1   91.57    3.67   0
  -9   1  -1  104.28    3.44   0
 -11   1  -1  154.16    3.75   0
  11   1   1  137.62    4.65   0
  11  -1   1  122.12    4.03   0
 -11  -1  -1  149.59    3.78   0
 -13   1  -1   60.23    3.26   0
  13  -1   1   57.47    3.62   0
 -13  -1  -1   65.26    3.27   0
  13   1   1   57.40    3.55   0
  15  -1   1    5.42    3.55   0
 -15  -1  -1    1.56    3.79   0
  15   1   1   -3.74    3.50   0
 -15   1  -1   -0.51    3.32   0
 -17   1  -1    2.00    3.51   0
 -17  -1  -1    4.04    4.42   0
  17  -1   1    2.55    3.82   0
  17   1   1    3.98    4.60   0
 -18  -2   1    1.31    3.65   0
  18  -2  -1    0.69    3.63   0
 -18   2   1    1.98    3.43   0
  18   2  -1    3.22    3.72   0
 -16   2   1    4.78    3.22   0
  16   2  -1    8.18    4.08   0
  16  -2  -1    8.93    3.42   0
 -16  -2   1    7.18    3.08   0
  14   2  -1   92.16    3.62   0
 -14   2   1  102.96    3.45   0
 -14  -2   1  104.15    3.51   0
  14  -2  -1   86.71    3.66   0
  12   2  -1  153.21    3.88   0
 -12   2   1  163.80    3.60   0
  12  -2  -1  139.52    3.73   0
 -12  -2   1  164.85    3.72   0
  10   2  -1  183.71    3.86   0
  10  -2  -1  175.01    3.90   0
 -10   2   1  191.00    3.78   0
 -10  -2   1  198.37    3.74   0
   8  -2  -1  477.98    5.22   0
   8   2  -1  479.10    5.56   0
  -8  -2   1  519.50    5.52   0
  -8   2   1  501.63    5.06   0
   6   2  -1   96.79    3.53   0
  -6   2   1   99.19    3.44   0
  -6  -2   1  106.59    3.60   0
   6  -2  -1  100.66    3.62   0
   4   2  -1   51.50    4.01   0
   4  -2  -1   49.87    4.11   0
  -4   2   1   51.07    3.72   0
  -4  -2   1   54.76    3.56   0
  -2  -2   1 9999.99   30.30   0
   2   2  -1 9681.56   29.99   0
   0   2   1   17.46    6.42   0
   0   2  -1   15.59    4.72   0
   0  -2  -1   17.10    7.06   0
   0  -2   1   14.85    4.71   0
   2   2   1   52.69    8.53   0
  -2  -2  -1   56.40    6.90   0
  -2   2  -1   49.17    5.41   0
   2  -2   1   44.60    5.38   0
  -4   2  -1   28.00    3.73   0
   4   2   1   30.16    4.48   0
   4  -2   1   24.92    3.92   0
  -4  -2  -1   29.08    3.97   0
   6   2   1   28.70    3.14   0
  -6   2  -1   30.40    3.27   0
  -6  -2  -1   31.57    2.79   0
   6  -2   1   25.22    3.55   0
  -8  -2  -1  117.11    4.01   0
   8   2   1  106.16    4.30   0
  -8   2  -1  114.83    3.41   0
   8  -2   1   98.71    3.68   0
  10   2   1   99.70    4.43   0
  10  -2   1   90.04    3.83   0
 -10   2  -1  110.11    4.17   0
 -10  -2  -1  101.18    3.39   0
  12  -2   1   -1.59    3.17   0
 -12   2  -1    1.72    2.89   0
  12   2   1    2.21    3.14   0
 -12  -2  -1    1.81    2.73   0
 -14   2  -1   20.97    3.33   0
 -14  -2  -1   20.98    3.83   0
  14  -2   1   20.14    3.26   0
  14   2   1   19.62    3.51   0
 -16  -2  -1    1.35    3.30   0
  16   2   1    2.15    4.33   0
  16  -2   1    1.91    3.67   0
 -16   2  -1    1.43    4.08   0
  18  -2   1    1.54    4.04   0
  18   2   1    2.16    3.97   0
 -18  -2  -1    4.31    3.74   0
 -18   2  -1    3.00    3.80   0
  19   3  -1    3.53    4.79   0
 -19   3   1    2.50    3.69   0
  19  -3  -1    3.29    3.86   0
 -19  -3   1    0.45    3.67   0
 -17  -3   1   16.93    3.40   0
  17   3  -1   13.40    3.62   0
  17  -3  -1   14.56    3.58   0
 -17   3   1   13.96    3.45   0
 -15   3   1   12.37    3.20   0
 -15  -3   1   11.32    3.09   0
  15  -3  -1    4.72    3.53   0
  15   3  -1    9.79    3.32   0
 -13   3   1   -0.72    3.01   0
  13  -3  -1    1.75    3.28   0
 -13  -3   1    1.26    2.91   0
  13   3  -1    3.84    2.95   0
 -11  -3   1   81.82    3.16   0
  11   3  -1   71.22    3.23   0
  11  -3  -1   74.56    3.38   0
 -11   3   1   79.89    3.08   0
  -9   3   1    8.78    2.64   0
   9   3  -1    8.75    2.67   0
  -9  -3   1    9.64    2.74   0
   9  -3  -1    5.78    2.91   0
   7  -3  -1  245.61    4.14   0
  -7  -3   1  263.67    4.91   0
   7   3  -1  253.86    4.37   0
  -7   3   1  260.34    4.05   0
   5   3  -1   59.39    3.25   0
  -5   3   1   61.76    3.36   0
   5  -3  -1   60.20    3.55   0
  -3   3   1   42.03    5.54   0
  -3  -3   1   42.43    3.61   0
   3  -3  -1   41.43    4.36   0
  -3   3   1   42.84    3.96   0
  -1   3   1  897.46   11.70   0
   1   3  -1  876.44    8.64   0
   1   3  -1  860.80    9.68   0
  -1  -3   1  912.18    9.61   0
   1  -3  -1  812.59   11.57   0
  -1   3  -1   31.36    5.47   0
   1   3   1   33.65   10.03   0
   1  -3   1   37.11    5.27   0
  -3  -3  -1  884.48   13.29   0
   3   3   1  884.57   13.70   0
   3  -3   1  678.42    7.15   0
  -3   3  -1  751.71    7.23   0
   5  -3   1    4.73    3.36   0
   5   3   1    2.96    3.48   0
  -5  -3  -1    2.41    3.12   0
  -5   3  -1    0.55    3.17   0
   7  -3   1   -0.11    3.16   0
   7   3   1    0.69    2.75   0
  -7  -3  -1    0.93    2.45   0
  -7   3  -1   -3.09    2.84   0
   9  -3   1   47.22    3.55   0
   9   3   1   42.72    3.58   0
  -9   3  -1   40.19    3.22   0
  -9  -3  -1   46.81    3.11   0
 -11   3  -1   32.75    3.09   0
  11   3   1   24.83    3.45   0
  11  -3   1   21.83    3.51   0
 -11  -3  -1   29.85    3.49   0
 -13  -3  -1   30.50    3.77   0
 -13   3  -1   33.89    3.20   0
  13   3   1   29.40    3.29   0
  13  -3   1   24.80    3.41   0
  15  -3   1    0.87    3.45   0
 -15  -3  -1    0.72    3.09   0
  15   3   1    3.61    4.29   0
 -15   3  -1    0.84    3.22   0
 -17  -3  -1    1.04    3.54   0
  17   3   1   -1.13    4.68   0
  17  -3   1    1.30    3.76   0
 -17   3  -1    0.80    3.57   0
  18   4  -1   -0.23    4.49   0
 -18   4   1    3.73    4.36   0
 -18  -4   1    2.79    4.27   0
  18  -4  -1    0.24    3.63   0
 -16   4   1    1.21    3.20   0
 -16  -4   1    0.92    3.28   0
  16  -4  -1   -1.56    3.44   0
  16   4  -1    0.13    3.43   0
 -14   4   1   52.65    3.21   0
 -14  -4   1   56.32    3.23   0
  14   4  -1   52.72    3.42   0
  14  -4  -1   46.54    3.46   0
  12  -4  -1    6.76    3.22   0
 -12  -4   1    3.90    2.68   0
 -12   4   1    6.74    2.86   0
  12   4  -1    3.47    3.06   0
  10  -4  -1    6.49    3.01   0
 -10  -4   1    1.84    3.15   0
 -10   4   1    1.26    2.72   0
  10   4  -1   -0.40    3.29   0
  -8   4   1    2.39    2.72   0
   8   4  -1    5.23    3.08   0
   8  -4  -1    3.86    2.91   0
  -8  -4   1    4.78    2.57   0
   6   4  -1   13.67    2.70   0
   6  -4  -1   17.00    3.14   0
  -6   4   1   19.43    2.89   0
   4  -4  -1    2.24    3.42   0
  -4   4   1    6.07    3.60   0
  -4   4   1    5.79    3.20   0
   2   4  -1    8.57    4.42   0
   2  -4  -1    4.87    3.75   0
  -2  -4   1    8.35    3.02   0
  -2   4   1    8.55    3.47   0
   2  -4  -1    8.03    3.76   0
   0   4   1   32.66    6.03   0
   0  -4   1   40.01    4.55   0
   0   4  -1   41.14    3.38   0
   0   4  -1   32.07    4.83   0
   0  -4  -1   30.97    6.04   0
  -2   4  -1    4.07    4.69   0
   2  -4   1    3.27    3.73   0
   2   4   1    2.95    6.33   0
   4   4   1  295.72    7.47   0
   4  -4   1  242.25    4.64   0
  -4   4  -1  274.21    4.67   0
  -6   4  -1    0.77    2.92   0
  -6  -4  -1    0.25    3.20   0
   6   4   1   -0.13    3.50   0
   6  -4   1    1.78    3.09   0
   8  -4   1   79.65    3.71   0
  -8   4  -1   89.92    3.47   0
   8   4   1   93.14    4.43   0
  -8  -4  -1   97.85    4.13   0
 -10  -4  -1   51.03    3.19   0
  10  -4   1   42.35    3.65   0
  10   4   1   50.51    4.21   0
 -10   4  -1   54.98    3.21   0
 -12  -4  -1    2.36    3.47   0
  12  -4   1    3.39    3.38   0
  12   4   1    3.42    3.98   0
 -12   4  -1    4.29    3.13   0
 -14   4  -1    2.26    3.32   0
  14   4   1    0.68    4.14   0
 -14  -4  -1    0.44    3.06   0
  14  -4   1    4.74    3.57   0
  16  -4   1    0.35    3.68   0
 -16  -4  -1    1.11    3.59   0
  16   4   1    0.53    3.68   0
 -16   4  -1    2.15    3.38   0
 -17   5   1    0.98    3.54   0
  17   5  -1    7.38    4.31   0
 -17  -5   1   -1.96    3.35   0
  17  -5  -1    1.27    3.67   0
  15  -5  -1   17.40    3.39   0
 -15  -5   1   13.20    3.85   0
 -15   5   1   17.16    3.27   0
  15   5  -1   23.73    3.27   0
 -13   5   1   30.63    3.00   0
 -13  -5   1   27.86    2.98   0
  13   5  -1   27.18    3.22   0
  13  -5  -1   27.80    3.20   0
  11  -5  -1   17.97    3.22   0
  11   5  -1   18.87    3.54   0
 -11   5   1   14.75    2.87   0
  -9   5   1   71.47    3.11   0
   9  -5  -1   62.84    3.43   0
   9   5  -1   65.71    3.08   0
   7  -5  -1    6.36    3.09   0
   7   5  -1    8.60    3.09   0
  -7   5   1    7.78    2.71   0
  -5   5   1   34.39    3.25   0
   5   5  -1   36.67    2.88   0
   5  -5  -1   35.60    3.39   0
  -5   5   1   35.71    3.63   0
  -3  -5   1    2.19    2.77   0
  -3   5   1    4.26    3.08   0
   3   5  -1    4.69    3.12   0
   3  -5  -1    4.39    3.36   0
  -1  -5   1  477.04    6.35   0
  -1  -5   1  473.34    5.62   0
   1   5  -1  417.09    7.20   0
   1  -5  -1  471.50    6.14   0
   1  -5  -1  374.70    7.09   0
   1   5  -1  464.24    5.60   0
  -1   5   1  463.72    7.16   0
  -1   5  -1  614.53    6.39   0
  -1  -5  -1  627.07   10.16   0
   1  -5   1  512.60    6.62   0
   1   5   1  525.95    9.55   0
  -1   5  -1  515.13    6.47   0
   3  -5   1   25.80    3.58   0
   3   5   1   26.08    6.14   0
   3   5   1   26.42    4.65   0
  -3   5  -1   21.62    3.47   0
  -5   5  -1  179.39    3.92   0
   5  -5   1  159.52    3.98   0
   5   5   1  197.81    6.15   0
   7   5   1   85.46    4.32   0
   7  -5   1   70.62    3.68   0
  -7   5  -1   84.27    3.48   0
  -9  -5  -1    0.52    3.33   0
  -9   5  -1    1.14    3.01   0
   9   5   1   -0.39    3.61   0
   9  -5   1    3.63    3.25   0
 -11   5  -1  114.92    3.58   0
 -11  -5  -1  120.27    4.45   0
  11  -5   1   96.78    4.07   0
  11   5   1  108.09    4.99   0
  13   5   1   36.34    4.33   0
 -13  -5  -1   36.32    4.05   0
 -13   5  -1   34.88    3.42   0
  13  -5   1   37.16    3.64   0
 -15   5  -1    7.78    3.38   0
 -15  -5  -1    8.49    3.43   0
  15   5   1    8.64    3.61   0
  15  -5   1    9.40    3.70   0
  17   5   1    0.39    4.95   0
 -17   5  -1    3.04    3.75   0
 -17  -5  -1    0.72    3.77   0
  17  -5   1    2.45    3.91   0
  18   6  -1    3.19    4.59   0
  18  -6  -1    3.93    3.98   0
 -18   6   1   -0.04    3.84   0
  16  -6  -1   -1.05    3.57   0
 -16   6   1   -2.78    3.35   0
  16   6  -1    2.05    3.42   0
  14  -6  -1   49.92    3.60   0
  14   6  -1   65.16    3.67   0
 -14   6   1   68.45    3.41   0
 -12   6   1   66.28    3.20   0
  12   6  -1   63.14    4.00   0
  12  -6  -1   63.83    3.43   0
  10  -6  -1   59.47    3.35   0
 -10   6   1   73.23    3.17   0
  10   6  -1   68.12    3.91   0
  -8   6   1    4.27    2.83   0
   8  -6  -1    2.65    3.13   0
   8   6  -1    1.50    3.24   0
  -6   6   1   89.47    3.28   0
   6  -6  -1   75.74    3.47   0
   6   6  -1   88.41    3.43   0
  -6   6   1   85.26    4.30   0
  -4   6   1  337.92    5.02   0
  -4  -6   1  336.70    4.53   0
   4  -6  -1  281.38    5.56   0
   4   6  -1  344.78    5.76   0
   2  -6  -1  177.19    5.26   0
  -2  -6   1  210.67    4.09   0
   2   6  -1  194.92    4.97   0
   2  -6  -1  215.01    4.94   0
  -2  -6   1  228.37    5.20   0
  -2   6   1  215.51    4.72   0
   0   6  -1    5.33    2.91   0
   0  -6   1    5.73    3.52   0
   0   6  -1    1.51    3.84   0
   0  -6  -1    3.20    4.32   0
   0   6   1    3.76    3.89   0
  -2   6  -1   55.41    3.34   0
  -2   6  -1   50.14    3.96   0
   2   6   1   46.60    5.67   0
   2  -6   1   50.72    3.99   0
   4   6   1   90.90    6.17   0
   4   6   1   94.80    5.16   0
   4  -6   1   76.25    3.76   0
  -4   6  -1   82.86    3.62   0
  -6   6  -1    3.01    3.13   0
   6  -6   1    2.61    3.37   0
   6   6   1    1.89    3.76   0
  -8   6  -1   57.63    3.26   0
   8   6   1   53.16    4.56   0
   8  -6   1   41.31    3.50   0
  10  -6   1   65.55    3.73   0
  10   6   1   79.12    4.65   0
 -10   6  -1   78.69    3.52   0
 -12   6  -1    3.60    3.21   0
  12   6   1    4.87    3.89   0
  12  -6   1    3.49    3.40   0
 -14   6  -1   -0.06    3.36   0
  14  -6   1    0.74    3.55   0
  14   6   1    4.12    4.22   0
  16   6   1    7.13    4.80   0
 -16   6  -1    5.99    3.80   0
  16  -6   1    7.15    3.76   0
  17   7  -1    5.50    4.73   0
 -17   7   1    7.65    3.68   0
  17  -7  -1    4.19    3.74   0
  15  -7  -1   -0.51    3.46   0
 -15   7   1    1.50    3.14   0
  15   7  -1    2.72    3.41   0
 -13   7   1    1.64    2.81   0
  13  -7  -1    3.96    3.20   0
  13   7  -1    0.42    3.10   0
  11  -7  -1   38.88    3.27   0
 -11   7   1   38.18    3.10   0
  11   7  -1   37.34    3.46   0
   9  -7  -1   39.30    3.55   0
  -9   7   1   44.87    3.19   0
  -9   7   1   41.42    4.63   0
   9   7  -1   43.35    3.12   0
  -7   7   1    7.11    3.03   0
   7  -7  -1    3.17    3.36   0
   7   7  -1    6.41    2.74   0
  -7   7   1    5.71    3.71   0
   5  -7  -1    5.18    3.31   0
  -5  -7   1   -0.24    2.81   0
   5   7  -1    0.57    3.09   0
  -5   7   1    3.07    2.98   0
   3   7  -1  186.06    4.72   0
  -3  -7   1  195.76    3.84   0
  -3   7   1  193.14    4.92   0
   3  -7  -1  161.47    4.98   0
   1  -7  -1   33.78    4.25   0
  -1  -7   1   42.59    3.69   0
  -1   7   1   38.76    3.89   0
   1  -7  -1   44.86    3.96   0
   1   7  -1   34.91    4.03   0
  -1  -7   1   42.13    3.04   0
  -1  -7  -1   55.96    4.55   0
  -1   7  -1   45.80    3.84   0
   1  -7   1   47.58    3.82   0
   1   7   1   50.39    5.17   0
  -1   7  -1   52.73    3.27   0
  -3   7  -1    2.17    3.19   0
   3   7   1    2.93    4.97   0
  -3   7  -1    0.58    2.89   0
   3  -7   1   -0.00    3.27   0
   5   7   1    1.38    3.60   0
   5   7   1    0.98    4.73   0
   5  -7   1    2.15    3.56   0
  -5   7  -1    0.35    3.20   0
  -7   7  -1   38.80    3.23   0
   7  -7   1   29.74    3.56   0
   7   7   1   40.23    4.40   0
   9   7   1    1.54    4.27   0
  -9   7  -1    6.02    3.06   0
   9  -7   1    1.26    3.36   0
 -11   7  -1    4.07    3.09   0
  11   7   1   -1.38    3.94   0
  11  -7   1    0.97    3.30   0
  13   7   1   -1.26    4.24   0
 -13   7  -1    1.92    3.29   0
  13  -7   1    1.23    3.45   0
 -15   7  -1   -0.30    3.63   0
  15   7   1    1.47    4.56   0
  15  -7   1   -3.82    3.79   0
  16  -8  -1    0.56    3.64   0
  16   8  -1    0.90    3.68   0
 -16   8   1    3.73    3.46   0
  14   8  -1   27.45    4.18   0
  14  -8  -1   24.32    3.46   0
 -14   8   1   29.86    3.30   0
  12   8  -1    4.10    3.80   0
  12  -8  -1    3.44    3.13   0
 -12   8   1    5.68    3.10   0
  10   8  -1   19.15    3.94   0
 -10   8   1   20.48    3.16   0
 -10   8   1   18.92    4.03   0
  10  -8  -1   22.11    3.41   0
  -8   8   1   76.32    3.33   0
   8   8  -1   81.14    3.97   0
   8  -8  -1   64.37    3.62   0
  -8   8   1   68.16    4.34   0
   8   8  -1   79.14    4.44   0
  -6   8   1    7.04    3.14   0
  -6   8   1    7.66    3.19   0
  -6  -8   1    6.65    2.94   0
   6   8  -1    7.79    2.76   0
   6   8  -1    7.42    4.07   0
   6  -8  -1    5.28    3.42   0
   4   8  -1   45.46    4.56   0
  -4  -8   1   49.09    3.15   0
  -4   8   1   44.19    3.31   0
   4  -8  -1   33.19    3.59   0
  -2  -8   1  392.30    5.39   0
   2  -8  -1  357.89    5.44   0
  -2  -8   1  365.24    4.58   0
  -2   8   1  349.17    5.22   0
   2  -8  -1  302.87    5.82   0
   2   8  -1  308.13    6.01   0
   0  -8   1   15.87    3.43   0
   0  -8  -1   18.46    2.97   0
   0   8   1   14.82    4.04   0
   0  -8  -1   14.52    4.29   0
   0   8  -1   16.24    4.38   0
  -2   8  -1   12.19    3.44   0
   2   8   1   13.39    4.15   0
  -2   8  -1   16.29    3.63   0
   2  -8   1   18.80    3.55   0
   4  -8   1   20.78    3.70   0
   4   8   1   25.21    4.39   0
   4   8   1   20.51    5.11   0
  -4   8  -1   22.67    3.49   0
  -4   8  -1   25.10    3.66   0
   6   8   1    7.53    5.97   0
   6   8   1    7.86    4.08   0
  -6   8  -1    7.10    3.31   0
   6  -8   1    4.88    3.55   0
   8   8   1    5.57    4.58   0
  -8   8  -1    4.80    3.14   0
   8  -8   1    0.63    3.53   0
   8   8   1    3.05    4.09   0
 -10   8  -1   19.59    3.08   0
  10   8   1   26.22    4.72   0
  10  -8   1   22.38    3.37   0
 -12   8  -1    1.33    3.24   0
  12   8   1    4.18    4.87   0
  12  -8   1    4.70    3.33   0
 -14   8  -1    5.27    3.64   0
  14   8   1    2.70    5.21   0
  14  -8   1    0.52    3.75   0
  15  -9  -1    3.58    3.70   0
 -15   9   1    1.08    3.44   0
  15   9  -1    9.40    4.41   0
 -15   9   1    6.43    4.91   0
  13  -9  -1   -2.31    3.49   0
  13   9  -1   -0.73    4.01   0
 -13   9   1    3.73    3.29   0
 -13   9   1    1.96    4.51   0
  11  -9  -1   -0.29    3.36   0
  11   9  -1    1.46    3.61   0
 -11   9   1    0.12    4.16   0
 -11   9   1    0.81    3.12   0
   9  -9  -1   33.17    3.73   0
  -9   9   1   33.72    3.33   0
   9   9  -1   43.64    3.75   0
  -9   9   1   35.75    4.31   0
   9   9  -1   41.07    3.72   0
   7   9  -1   57.71    4.52   0
   7   9  -1   61.35    3.88   0
  -7  -9   1   56.38    3.37   0
  -7   9   1   56.19    3.35   0
   7  -9  -1   43.67    3.75   0
  -5   9   1   40.59    3.41   0
   5  -9  -1   38.75    3.49   0
   5   9  -1   41.02    3.88   0
  -5  -9   1   46.25    3.13   0
  -3   9   1    3.17    2.88   0
   3  -9  -1    0.95    3.34   0
   3   9  -1    2.37    4.60   0
  -3  -9   1    0.74    2.82   0
   1  -9  -1   61.65    3.33   0
  -1  -9   1   58.69    3.50   0
   1  -9  -1   57.99    4.84   0
  -1   9   1   55.07    4.43   0
   1   9  -1   44.03    4.59   0
  -1   9  -1  245.90    4.29   0
  -1  -9  -1  240.63    5.68   0
  -1  -9  -1  233.50    4.27   0
  -1   9  -1  204.11    5.18   0
   1  -9   1  215.34    4.55   0
   1   9   1  212.92    5.63   0
  -3   9  -1   45.87    3.27   0
  -3   9  -1   44.82    4.42   0
   3  -9   1   42.88    3.88   0
   3   9   1   40.71    4.51   0
   5   9   1   38.56    4.36   0
  -5   9  -1   40.05    3.47   0
  -5   9  -1   32.77    3.30   0
   5  -9   1   30.00    3.69   0
   5   9   1   28.21    5.45   0
   7   9   1   19.29    4.68   0
   7   9   1   17.87    5.90   0
  -7   9  -1   20.66    3.96   0
   7  -9   1   13.76    3.61   0
  -7   9  -1   11.75    3.41   0
   9   9   1    6.12    4.36   0
   9   9   1    6.83    4.89   0
  -9   9  -1    7.58    3.18   0
   9  -9   1    7.32    3.41   0
  11  -9   1   23.18    3.51   0
  11   9   1   27.25    5.00   0
 -11   9  -1   34.00    3.34   0
  11   9   1   30.14    5.19   0
 -13   9  -1    6.48    3.44   0
  13   9   1    7.65    5.04   0
  13  -9   1    6.82    3.71   0
  15  -9   1    2.21    3.94   0
  15   9   1    1.13    5.68   0
 -15   9  -1    0.82    3.88   0
  14  10  -1   -0.14    4.65   0
  14 -10  -1    5.62    3.76   0
 -14  10   1   -2.65    3.54   0
  14  10  -1    2.29    4.38   0
 -14  10   1    1.89    5.67   0
  12  10  -1    4.70    4.52   0
  12  10  -1    2.64    4.10   0
 -12  10   1    5.96    3.35   0
  12 -10  -1    6.54    3.49   0
 -12  10   1    3.56    4.58   0
  10  10  -1   44.08    4.05   0
 -10 -10   1   46.30    3.55   0
 -10  10   1   42.46    4.49   0
  10  10  -1   46.64    4.34   0
 -10  10   1   39.36    3.55   0
  10 -10  -1   35.16    3.70   0
   8  10  -1    5.78    3.58   0
   8  10  -1    3.57    4.33   0
   8 -10  -1    5.00    3.44   0
  -8  10   1    6.45    3.16   0
  -8 -10   1    3.75    3.16   0
   6  10  -1    4.12    4.54   0
  -6  10   1   -3.65    3.71   0
   6 -10  -1   -2.74    3.45   0
  -6 -10   1    1.44    3.06   0
  -4  10   1  156.18    4.05   0
  -4 -10   1  160.86    3.80   0
   4  10  -1  135.42    5.47   0
   4 -10  -1  130.56    4.23   0
  -2  10   1   32.15    3.40   0
  -2 -10   1   30.78    3.15   0
   2 -10  -1   29.99    3.09   0
   2  10  -1   26.94    4.64   0
   2 -10  -1   28.91    4.64   0
  -2 -10   1   33.47    3.34   0
   0  10  -1   97.19    4.00   0
   0 -10  -1  112.38    3.67   0
   0  10   1  107.00    4.85   0
   0 -10   1  118.10    4.61   0
   0 -10  -1  111.45    4.97   0
  -2  10  -1    1.05    3.05   0
  -2 -10  -1   -1.14    3.66   0
   2 -10   1    3.43    3.54   0
   2  10   1    1.25    4.24   0
  -2  10  -1    1.33    3.47   0
   4  10   1   31.11    4.56   0
  -4  10  -1   34.02    3.55   0
   4 -10   1   31.29    3.75   0
  -4  10  -1   36.12    3.43   0
   6 -10   1   87.37    3.98   0
   6  10   1   80.94    5.78   0
  -6  10  -1   92.58    3.90   0
   6  10   1   98.95    5.51   0
  -6  10  -1   93.09    3.86   0
  -8  10  -1   22.30    3.48   0
  -8  10  -1   21.16    3.24   0
   8  10   1   25.15    5.20   0
   8  10   1   22.80    6.02   0
   8 -10   1   19.60    3.51   0
  10  10   1    1.91    5.84   0
  10 -10   1   -0.44    3.49   0
 -10  10  -1    2.06    3.30   0
  10  10   1    1.68    5.05   0
 -10  10  -1    3.87    4.35   0
  12  10   1    2.08    5.69   0
 -12  10  -1    5.35    3.42   0
  12  10   1    2.56    5.97   0
  12 -10   1    5.67    3.67   0
  14 -10   1   -0.00    3.88   0
 -14  10  -1    5.83    3.76   0
  14  10   1    1.13    5.66   0
  14  10   1    1.65    6.51   0
 -15  11   1    0.94    3.66   0
 -15 -11   1   -2.68    4.20   0
  15 -11  -1    6.12    4.09   0
  15  11  -1    0.64    4.97   0
 -15  11   1    0.46    6.29   0
 -13  11   1    1.00    4.92   0
  13  11  -1   -0.07    4.27   0
  13  11  -1    0.96    4.65   0
 -13 -11   1   -2.54    3.98   0
  13 -11  -1    2.80    3.82   0
 -13  11   1   -2.89    3.55   0
 -11  11   1    2.42    3.39   0
 -11 -11   1    3.30    3.51   0
  11  11  -1   -1.39    4.39   0
  11 -11  -1    3.61    3.61   0
  11  11  -1   -1.26    3.83   0
   9 -11  -1   10.70    3.70   0
   9  11  -1    6.38    4.34   0
  -9  11   1    6.64    2.99   0
   9  11  -1    4.88    3.76   0
  -9 -11   1    7.37    3.29   0
  -7 -11   1    1.90    3.08   0
  -7  11   1   -1.22    2.99   0
   7  11  -1    1.56    3.71   0
   7 -11  -1    1.92    3.42   0
   7  11  -1    0.90    4.63   0
  -5 -11   1   57.35    3.35   0
   5  11  -1   46.00    5.08   0
   5 -11  -1   45.41    4.55   0
  -5  11   1   52.28    3.60   0
  -3  11   1   -0.34    4.01   0
  -3 -11   1    0.86    3.24   0
   3  11  -1   -0.41    3.51   0
   3 -11  -1    4.41    4.35   0
   1  11  -1   13.66    4.40   0
   1 -11  -1   18.12    3.16   0
  -1  11   1   15.91    4.05   0
   1 -11  -1   20.32    3.61   0
  -1 -11   1   12.27    3.26   0
  -1 -11  -1   29.14    4.37   0
  -1  11  -1   26.90    3.72   0
  -1 -11  -1   29.36    3.30   0
   1 -11   1   24.06    4.44   0
   1  11   1   27.69    4.18   0
  -3 -11  -1   16.12    3.23   0
   3  11   1   13.75    4.23   0
   3 -11   1   20.30    4.23   0
  -3  11  -1   22.88    3.36   0
   5 -11   1    7.95    3.58   0
  -5  11  -1   10.10    3.48   0
   5  11   1   10.49    5.09   0
  -5  11  -1    8.33    3.31   0
   5  11   1    8.48    4.08   0
  -7  11  -1   -1.12    3.19   0
  -7  11  -1   -0.30    3.32   0
   7  11   1    1.03    4.80   0
   7 -11   1    0.50    3.60   0
   7  11   1   -0.40    5.49   0
   9  11   1    5.68    6.50   0
   9  11   1    6.70    5.79   0
   9 -11   1    6.26    3.69   0
  -9  11  -1    6.25    3.45   0
  -9  11  -1    6.52    3.54   0
  11  11   1    1.45    6.17   0
 -11  11  -1    0.83    4.78   0
 -11  11  -1    1.20    3.50   0
  11  11   1    2.30    6.88   0
  11 -11   1    2.56    3.70   0
  13  11   1    0.32    6.64   0
 -13  11  -1    2.47    3.81   0
 -13  11  -1    2.15    4.21   0
  13  11   1    1.81    7.02   0
  13 -11   1    5.76    3.96   0
 -14  12   1   -0.88    3.86   0
  14 -12  -1   -3.52    4.16   0
 -14 -12   1   -0.44    4.28   0
  14  12  -1    2.04    5.16   0
  14  12  -1    1.11    4.72   0
 -12  12   1    2.06    3.55   0
 -12 -12   1    2.70    3.86   0
  12 -12  -1    3.44    3.75   0
  12  12  -1    3.97    4.25   0
  12  12  -1    3.39    4.89   0
 -10  12   1   -1.02    3.31   0
  10  12  -1    0.59    4.82   0
 -10 -12   1    1.54    3.64   0
  10  12  -1    1.94    4.09   0
  10 -12  -1   -1.82    3.50   0
  -8  12   1   10.88    3.31   0
   8  12  -1    7.42    4.81   0
   8  12  -1   10.56    3.89   0
  -8 -12   1    8.51    3.35   0
   8 -12  -1    6.81    3.54   0
  -6 -12   1   -1.50    2.40   0
   6 -12  -1   -0.72    4.44   0
  -6  12   1    1.43    3.44   0
   6  12  -1   -2.57    4.34   0
   4  12  -1   -0.66    4.35   0
   4 -12  -1    4.44    3.64   0
  -4 -12   1   -1.43    3.30   0
  -4  12   1    4.66    3.88   0
   2  12  -1   21.09    4.36   0
  -2  12   1   22.33    4.01   0
   2 -12  -1   23.02    4.44   0
   0  12   1    2.51    4.08   0
   0 -12   1    0.44    3.53   0
   0  12  -1    1.98    3.46   0
   0 -12  -1    1.03    3.13   0
   0 -12  -1    2.58    4.16   0
   2 -12   1    4.04    3.50   0
  -2  12  -1    3.29    3.29   0
  -2 -12  -1    0.04    3.26   0
   2  12   1    3.90    3.77   0
   4  12   1    2.23    4.78   0
   4 -12   1   -0.04    3.44   0
  -4 -12  -1    0.88    3.37   0
  -4  12  -1    0.26    4.07   0
   6 -12   1    0.57    3.64   0
  -6  12  -1    5.46    3.18   0
  -6  12  -1    4.76    3.37   0
  -6 -12  -1    3.65    3.42   0
   6  12   1    2.15    4.80   0
   6  12   1    2.24    4.27   0
   8 -12   1    6.86    3.73   0
   8  12   1    4.55    6.87   0
   8  12   1    2.22    5.60   0
  -8  12  -1    6.25    4.35   0
  -8  12  -1    4.28    3.54   0
  10  12   1    1.20    7.61   0
  10  12   1    1.16    6.66   0
  10 -12   1    4.30    3.91   0
 -10  12  -1    4.26    4.75   0
 -10  12  -1   -1.14    3.65   0
  12  12   1    0.13    9.44   0
 -12  12  -1    0.92    5.39   0
  12 -12   1   -0.86    4.08   0
 -12  12  -1    2.13    3.79   0
  12  12   1    0.19    9.72   0
 -11 -13   1   -0.24    3.93   0
  11  13  -1    1.37    4.35   0
  11 -13  -1    1.00    3.85   0
  11  13  -1    2.90    5.15   0
 -11  13   1    2.64    3.58   0
   9  13  -1    4.42    4.15   0
   9 -13  -1    5.01    3.72   0
  -9  13   1    7.66    4.16   0
   9  13  -1    7.61    4.89   0
  -9 -13   1    5.31    3.67   0
  -7  13   1    6.73    3.36   0
   7  13  -1    5.48    4.61   0
   7  13  -1    7.61    3.88   0
  -7 -13   1    4.45    3.45   0
   7 -13  -1    6.35    3.70   0
   5 -13  -1    7.24    4.48   0
  -5  13   1    7.42    3.27   0
   5  13  -1   11.16    4.62   0
  -5 -13   1    6.37    3.40   0
  -3  13   1    0.74    4.05   0
   3  13  -1   -1.59    4.43   0
   3 -13  -1    3.18    4.43   0
   1  13  -1    3.05    4.07   0
  -1  13   1    2.11    3.24   0
   1 -13  -1    3.56    4.26   0
  -1 -13   1   -1.41    3.91   0
  -1 -13  -1   11.36    3.97   0
   1  13   1   10.98    4.20   0
  -1  13  -1   10.56    3.60   0
   1 -13   1   12.06    3.61   0
  -1 -13  -1   11.41    3.50   0
  -3  13  -1   16.87    4.35   0
   3  13   1   15.19    4.83   0
   3 -13   1   15.64    3.72   0
  -3 -13  -1   17.88    3.58   0
  -5  13  -1    2.54    4.08   0
  -5 -13  -1    5.76    3.63   0
   5  13   1    5.44    4.36   0
   5 -13   1    5.92    3.66   0
   5  13   1    4.69    4.85   0
   7  13   1    0.32    6.24   0
  -7 -13  -1    0.09    3.62   0
  -7  13  -1    3.41    3.79   0
  -7  13  -1   -0.53    3.35   0
   7  13   1    1.38    5.68   0
   7 -13   1    3.23    3.65   0
  -9  13  -1    4.76    3.60   0
   9  13   1    4.56    8.58   0
  -9 -13  -1    6.65    3.86   0
   9 -13   1    5.10    3.79   0
  -9  13  -1    6.91    4.83   0
   9  13   1    4.64    8.23   0
 -11  13  -1    2.89    5.17   0
 -11  13  -1   -1.25    4.03   0
  11 -13   1    6.98    4.20   0
  10 -14  -1    2.80    3.95   0
 -10 -14   1    2.65    3.94   0
  10  14  -1    2.23    5.15   0
  10  14  -1    1.64    4.47   0
 -10  14   1    1.26    3.86   0
   8  14  -1    2.66    4.79   0
  -8  14   1    0.94    4.22   0
   8  14  -1    0.39    4.06   0
  -8 -14   1    1.92    3.73   0
   8 -14  -1    2.52    3.99   0
  -6 -14   1    3.69    3.63   0
   6 -14  -1    6.39    3.85   0
  -6  14   1    1.20    3.47   0
   6  14  -1    2.07    4.68   0
  -4 -14   1   11.72    3.69   0
   4  14  -1    9.69    3.75   0
  -4  14   1   11.91    3.37   0
   4 -14  -1    9.27    3.68   0
   2  14  -1   -0.76    3.51   0
   2 -14  -1    0.76    4.29   0
  -2  14   1    0.34    4.02   0
   0  14  -1    2.46    3.45   0
   0 -14  -1    4.42    3.39   0
   0 -14  -1    3.19    4.31   0
   0 -14   1    1.77    4.21   0
   0  14   1    2.68    4.23   0
  -2 -14  -1    2.60    3.52   0
   2 -14   1   -3.66    4.32   0
  -2  14  -1    0.30    3.58   0
   2  14   1   -0.79    4.07   0
  -4  14  -1    2.77    4.32   0
   4  14   1    3.84    4.28   0
  -4 -14  -1    2.62    3.65   0
   4 -14   1    2.58    3.71   0
  -6 -14  -1    2.77    3.75   0
   6  14   1    0.98    5.32   0
  -6  14  -1    1.26    3.60   0
   6 -14   1    4.65    3.73   0
   6  14   1    3.71    5.72   0
   8 -14   1    5.33    4.08   0
   8  14   1    3.04    7.93   0
   8  14   1    2.71    8.67   0
  -8 -14  -1    3.48    3.85   0
  -8  14  -1    0.34    3.68   0
 -10  14  -1    3.51    5.39   0
  10 -14   1    4.26    4.20   0
  -9 -15   1    4.12    4.12   0
  -9  15   1   -0.00    3.81   0
   9 -15  -1   -1.74    4.19   0
   9  15  -1    2.44    5.23   0
   9  15  -1   -2.57    5.20   0
   7  15  -1   -0.15    4.79   0
   7  15  -1    0.94    4.32   0
  -7  15   1   -2.12    3.71   0
   7 -15  -1   -1.13    5.00   0
  -7 -15   1   -0.14    3.85   0
  -5 -15   1    1.18    3.89   0
   5 -15  -1    4.99    4.75   0
   5  15  -1    1.38    4.62   0
  -5  15   1    4.17    3.68   0
   3  15  -1    0.99    3.73   0
  -3  15   1   -1.04    3.50   0
   3 -15  -1    0.34    3.59   0
   1 -15  -1    2.95    4.40   0
   1  15  -1    2.52    4.33   0
  -1  15   1    3.74    4.25   0
  -1 -15  -1   -1.31    3.75   0
  -1  15  -1   -3.09    3.56   0
   1  15   1    1.28    4.36   0
   1 -15   1    1.75    3.64   0
  -3  15  -1   -1.91    3.87   0
   3 -15   1    0.35    3.81   0
   3  15   1    2.71    5.14   0
  -3 -15  -1    1.84    3.79   0
  -5 -15  -1   -0.91    4.06   0
  -5  15  -1   -1.35    3.53   0
   5  15   1   -0.13    5.94   0
   5 -15   1    2.48    3.92   0
   5  15   1    1.55    5.57   0
  -7  15  -1    2.02    3.86   0
  -7 -15  -1    0.92    4.13   0
   7  15   1    0.77    6.81   0
   7  15   1    1.57    7.09   0
   7 -15   1   -0.51    4.02   0
  -6 -16   1    1.82    4.32   0
   6  16  -1    2.01    4.93   0
  -6  16   1    1.59    3.78   0
   6 -16  -1   -0.47    4.21   0
   4  16  -1    0.89    4.78   0
  -4  16   1    0.86    3.67   0
   4 -16  -1    0.72    3.97   0
   2  16  -1    2.97    4.70   0
   2 -16  -1    3.40    4.77   0
  -2  16   1    2.95    4.32   0
   0  16  -1    2.99    3.71   0
   0 -16   1    4.41    3.81   0
   0  16   1   -0.31    4.56   0
   2 -16   1   -1.64    4.75   0
   2  16   1    3.27    5.28   0
  -2  16  -1    0.57    3.71   0
  -2 -16  -1   -1.14    4.17   0
  -4 -16  -1    7.15    4.17   0
   4  16   1    0.77    5.48   0
  -4  16  -1   -3.82    3.91   0
   4 -16   1    3.88    4.90   0
   1 -17  -1    1.42    5.02   0
 -20   0   2    0.90    3.66   0
  20   0  -2   -2.37    3.76   0
  18   0  -2    3.47    3.52   0
 -18   0   2    5.72    3.26   0
 -16   0   2   17.11    3.04   0
  16   0  -2   15.11    3.17   0
 -14   0   2   14.58    2.97   0
  14   0  -2   15.04    3.12   0
 -12   0   2   19.44    2.82   0
  12   0  -2   19.71    3.03   0
 -10   0   2  782.05    5.85   0
  10   0  -2  759.98    5.94   0
  -8   0   2    3.19    2.62   0
   8   0  -2    4.09    2.64   0
   6   0  -2    1.83    2.60   0
  -6   0   2    2.27    2.54   0
   4   0  -2 3435.80   14.92   0
   4   0  -2 3184.59   22.30   0
  -4   0   2 3262.00   14.76   0
   0   0   2    3.64    4.17   0
   0   0  -2    2.76    4.43   0
   2   0   2 1506.90   12.48   0
  -2   0  -2 1461.34   12.11   0
  -4   0  -2  829.59    7.84   0
   4   0   2  682.85    7.45   0
   6   0   2 1399.57    8.90   0
  -6   0  -2 1762.37    9.90   0
   8   0   2   64.39    4.35   0
  -8   0  -2   77.36    3.34   0
  10   0   2  201.91    4.58   0
 -10   0  -2  250.04    4.92   0
 -12   0  -2  217.21    4.24   0
  12   0   2  177.90    4.21   0
  14   0   2    6.55    4.24   0
 -14   0  -2    5.50    3.89   0
  16   0   2    3.96    3.80   0
 -16   0  -2    3.94    4.48   0
 -19  -1   2   -2.88    3.47   0
  19   1  -2    2.99    3.84   0
 -19   1   2    3.41    3.49   0
  19  -1  -2    8.58    4.46   0
  17  -1  -2   -0.54    3.36   0
  17   1  -2    2.60    3.31   0
 -17   1   2    1.17    3.11   0
 -17  -1   2    1.66    3.16   0
 -15  -1   2    1.29    2.87   0
  15  -1  -2    1.55    3.16   0
 -15   1   2    0.74    2.95   0
  15   1  -2    0.16    2.95   0
  13   1  -2   12.45    3.00   0
 -13   1   2   16.04    2.82   0
  13  -1  -2   16.44    3.09   0
 -13  -1   2   15.59    2.79   0
 -11  -1   2   12.50    2.77   0
  11  -1  -2   11.23    2.92   0
  11   1  -2   10.23    2.86   0
 -11   1   2   11.04    2.74   0
  -9  -1   2  934.39    6.51   0
   9   1  -2  931.33    6.46   0
   9  -1  -2  906.68    6.34   0
  -9   1   2  946.49    6.32   0
  -7  -1   2  295.40    4.45   0
   7  -1  -2  288.50    4.38   0
  -7   1   2  301.21    4.31   0
   7   1  -2  281.83    4.49   0
   5  -1  -2   23.32    3.09   0
   5   1  -2   21.73    2.93   0
  -5   1   2   18.46    2.91   0
  -5  -1   2   21.17    3.33   0
  -5  -1   2   21.40    2.95   0
   3   1  -2 1774.60   13.58   0
   3   1  -2    5.86    3.38   0
  -3   1   2 1961.55   12.57   0
   3  -1  -2 1847.53   12.25   0
   1  -1  -2    2.61    3.38   0
   1   1  -2 1255.81   10.97   0
  -1   1  -2 1953.72   13.54   0
   1  -1   2 2127.65   14.42   0
   1   1   2 2400.73   19.82   0
  -1  -1  -2 1954.09   18.52   0
  -3   1  -2  186.71    5.17   0
  -3  -1  -2  196.39    5.91   0
   3  -1   2  171.20    5.04   0
   3   1   2  172.66    5.98   0
   5   1   2   80.11    3.88   0
  -5   1  -2   93.39    3.93   0
   5  -1   2   77.19    4.07   0
  -5  -1  -2   95.08    3.68   0
   7   1   2   49.63    3.70   0
  -7  -1  -2   57.14    3.25   0
  -7   1  -2   60.89    3.40   0
   7  -1   2   49.76    3.67   0
  -9  -1  -2  118.47    3.61   0
   9  -1   2  107.81    3.89   0
   9   1   2  100.45    3.94   0
  -9   1  -2  115.43    3.49   0
  11  -1   2   70.57    3.77   0
  11   1   2   72.29    3.81   0
 -11   1  -2   88.94    3.48   0
 -11  -1  -2   92.14    3.60   0
  13  -1   2   -2.57    3.79   0
  13   1   2   -3.19    4.14   0
 -13   1  -2    0.92    3.23   0
 -13  -1  -2    2.82    3.14   0
  15  -1   2    2.24    4.33   0
  15   1   2   -0.51    4.28   0
 -15  -1  -2    1.26    3.17   0
 -15   1  -2    2.17    4.12   0
  17   1   2    3.92    3.94   0
  17  -1   2    2.11    4.06   0
 -17  -1  -2    2.09    4.60   0
 -17   1  -2    1.43    4.60   0
  18   2  -2    4.84    4.37   0
 -18  -2   2    1.52    3.31   0
  18  -2  -2    7.20    3.53   0
 -18   2   2    0.69    3.37   0
  16   2  -2    5.11    3.16   0
 -16   2   2   10.43    3.04   0
  16  -2  -2    5.53    3.24   0
 -16  -2   2    4.94    3.12   0
 -14   2   2    9.77    3.00   0
  14   2  -2   14.59    3.76   0
  14  -2  -2   11.47    3.32   0
 -14  -2   2   15.09    3.57   0
 -12   2   2   16.56    2.80   0
  12  -2  -2   14.00    3.04   0
  12   2  -2   15.85    2.97   0
 -12  -2   2   19.21    2.78   0
  10   2  -2   24.11    2.89   0
  10  -2  -2   19.59    2.87   0
 -10  -2   2   23.72    2.76   0
 -10   2   2   22.72    2.72   0
  -8   2   2   77.72    2.99   0
   8  -2  -2   78.02    3.07   0
  -8  -2   2   75.66    3.65   0
   8   2  -2   83.16    3.24   0
  -6   2   2    1.34    2.56   0
  -6  -2   2    1.93    2.85   0
   6   2  -2    0.60    2.76   0
   6  -2  -2    1.01    2.77   0
  -6  -2   2    2.01    1.97   0
   4  -2  -2   68.21    3.70   0
   4   2  -2    1.73    2.08   0
   4   2  -2   64.02    4.33   0
  -4   2   2   66.88    3.58   0
  -4  -2   2   64.75    3.75   0
   2  -2  -2  453.05    7.28   0
  -2   2   2  454.13    7.76   0
   0  -2   2   11.68    4.63   0
   0   2  -2   12.68    4.94   0
   0  -2  -2   13.15    5.03   0
  -2  -2  -2 1457.59   16.87   0
  -2   2  -2 1291.00    9.79   0
   2   2   2 1483.36   17.86   0
   2  -2   2 1282.46    9.69   0
   4   2   2    1.85    4.71   0
  -4   2  -2   -1.05    3.43   0
   4  -2   2   -1.72    3.62   0
  -4  -2  -2    1.25    3.46   0
  -6  -2  -2   36.37    3.58   0
  -6   2  -2   32.98    3.31   0
   6   2   2   28.35    3.96   0
   6  -2   2   28.80    3.56   0
   8   2   2   25.59    4.28   0
  -8  -2  -2   34.33    3.66   0
   8  -2   2   25.65    4.35   0
  -8   2  -2   38.25    3.17   0
  10   2   2   11.87    3.46   0
  10  -2   2   14.27    3.50   0
 -10  -2  -2   15.85    3.56   0
 -10   2  -2   15.14    3.16   0
  12  -2   2    7.80    3.32   0
  12   2   2    6.22    4.10   0
 -12   2  -2   13.71    3.80   0
 -12  -2  -2    8.75    2.99   0
 -14   2  -2   -1.12    3.25   0
 -14  -2  -2    1.96    3.83   0
  14   2   2    0.06    4.16   0
  14  -2   2   -0.44    3.54   0
  16   2   2    1.80    3.67   0
 -16  -2  -2    1.69    4.27   0
 -16   2  -2   -1.85    3.47   0
  16  -2   2   -0.26    3.75   0
  19   3  -2    6.30    4.49   0
 -19   3   2    4.08    3.68   0
  19  -3  -2   -1.55    3.62   0
 -19  -3   2    2.82    3.46   0
 -17  -3   2    1.27    3.23   0
  17   3  -2    3.28    3.42   0
 -17   3   2    0.19    3.24   0
  17  -3  -2    3.08    3.43   0
  15   3  -2   21.83    3.31   0
 -15   3   2   22.70    3.07   0
  15  -3  -2   23.13    3.24   0
 -15  -3   2   24.23    3.73   0
  13  -3  -2   46.96    3.32   0
 -13  -3   2   56.46    3.00   0
 -13   3   2   52.02    3.16   0
  13   3  -2   46.02    3.14   0
 -11  -3   2  120.38    3.40   0
  11   3  -2  118.94    4.11   0
  11  -3  -2  115.88    3.42   0
 -11   3   2  124.23    3.30   0
   9   3  -2  625.24    5.67   0
  -9  -3   2  636.00    5.66   0
  -9   3   2  631.86    4.88   0
   9  -3  -2  615.75    5.39   0
   7   3  -2   12.06    2.77   0
  -7   3   2   11.56    2.87   0
   7  -3  -2    8.87    2.93   0
  -5  -3   2  249.52    4.71   0
   5  -3  -2  249.94    4.65   0
   5   3  -2  258.37    4.60   0
  -5   3   2  256.26    4.50   0
   3   3  -2 1698.10   10.45   0
  -3   3   2 1694.93   11.41   0
   3  -3  -2 1660.16   11.52   0
  -1   3   2  745.08   10.75   0
   1  -3  -2  721.03   10.71   0
  -1  -3   2  742.18    7.69   0
   1   3  -2  692.06    7.67   0
   1  -3   2    2.17    3.90   0
  -1   3  -2    4.66    4.14   0
   3  -3   2  372.61    5.53   0
  -3  -3  -2  469.27   10.36   0
  -3   3  -2  388.22    5.61   0
   3   3   2  371.90   10.72   0
  -5   3  -2    6.03    3.30   0
   5   3   2    2.52    4.20   0
  -5  -3  -2    2.96    3.39   0
   5  -3   2    6.03    3.40   0
   7   3   2    9.36    4.07   0
  -7  -3  -2    9.22    3.33   0
  -7   3  -2    9.10    3.11   0
   7  -3   2    7.45    3.42   0
   9  -3   2  104.62    4.01   0
   9   3   2  104.57    4.19   0
  -9  -3  -2  130.52    4.36   0
  -9   3  -2  129.85    3.76   0
  11   3   2   95.31    4.83   0
 -11  -3  -2  104.48    4.35   0
 -11   3  -2  109.65    3.58   0
  11  -3   2   84.54    4.43   0
  13  -3   2    1.81    3.26   0
 -13  -3  -2    2.31    3.02   0
  13   3   2   -0.50    4.27   0
 -13   3  -2    3.61    2.95   0
  15   3   2    1.98    4.46   0
 -15  -3  -2    0.12    4.01   0
  15  -3   2   -1.43    3.53   0
 -15   3  -2    5.35    3.33   0
  17   3   2    2.29    4.94   0
 -17   3  -2    2.24    3.76   0
 -17  -3  -2    4.19    3.73   0
  17  -3   2    5.80    4.02   0
  18   4  -2    2.14    3.58   0
  18  -4  -2    2.39    3.64   0
 -18  -4   2    3.68    3.38   0
 -18   4   2    3.51    3.43   0
  16   4  -2   25.35    3.37   0
 -16  -4   2   26.82    4.02   0
 -16   4   2   21.41    3.23   0
  16  -4  -2   29.77    3.39   0
  14  -4  -2   43.52    3.24   0
 -14   4   2   48.20    3.24   0
 -14  -4   2   57.55    3.20   0
  14   4  -2   50.36    3.22   0
 -12   4   2   49.65    3.02   0
 -12  -4   2   53.30    3.17   0
  12  -4  -2   54.00    3.30   0
  12   4  -2   52.96    3.79   0
  10  -4  -2    7.49    2.95   0
  10   4  -2    9.29    2.66   0
 -10   4   2   10.08    2.78   0
  -8   4   2  478.75    4.83   0
   8   4  -2  472.37    5.27   0
   8  -4  -2  448.38    4.87   0
  -6  -4   2   88.32    3.52   0
  -6   4   2   92.71    3.39   0
   6   4  -2   88.95    3.31   0
   6  -4  -2   91.88    3.51   0
   4  -4  -2   11.38    3.76   0
  -4  -4   2    9.96    2.99   0
  -4   4   2   13.55    3.51   0
   4  -4  -2   10.41    4.16   0
   2   4  -2  103.84    4.23   0
  -2   4   2  100.21    4.43   0
   2   4  -2  101.72    3.67   0
   2  -4  -2  102.67    4.82   0
   0  -4  -2  123.47    7.46   0
   0   4   2  147.04    6.81   0
   0  -4   2  144.25    4.58   0
   0   4  -2  122.96    4.62   0
   2  -4   2   35.32    3.79   0
  -2   4  -2   33.03    3.88   0
  -4  -4  -2   30.90    5.22   0
  -4   4  -2   31.02    3.41   0
   4   4   2   27.96    6.56   0
   4  -4   2   32.42    3.68   0
   6   4   2   72.25    5.37   0
   6  -4   2   61.82    3.53   0
  -6  -4  -2   83.21    4.62   0
  -6   4  -2   76.26    3.56   0
  -8  -4  -2   27.61    3.42   0
   8   4   2   25.15    4.01   0
  -8   4  -2   24.43    4.04   0
   8  -4   2   25.32    3.60   0
 -10  -4  -2   10.73    3.75   0
 -10   4  -2   12.18    3.23   0
  10   4   2   10.69    4.27   0
  10  -4   2   12.62    4.28   0
 -12   4  -2   38.56    3.36   0
  12   4   2   32.77    4.24   0
 -12  -4  -2   38.21    3.88   0
  12  -4   2   27.05    3.53   0
 -14   4  -2    1.96    4.04   0
 -14  -4  -2    6.72    3.39   0
  14   4   2    3.36    4.50   0
  14  -4   2    7.15    3.54   0
  16   4   2   10.97    4.88   0
 -16  -4  -2    6.20    3.70   0
 -16   4  -2   -0.77    3.70   0
  16  -4   2    3.83    3.80   0
  19   5  -2    4.28    3.85   0
  19  -5  -2    1.86    3.99   0
 -19   5   2    1.32    3.83   0
  17  -5  -2    3.14    3.54   0
 -17   5   2    3.47    3.28   0
  17   5  -2    1.54    4.12   0
 -15   5   2   -0.27    2.93   0
  15  -5  -2    2.47    3.26   0
  15   5  -2    0.86    3.07   0
 -13   5   2   22.13    2.91   0
  13   5  -2   18.64    3.08   0
  13  -5  -2   21.50    3.17   0
  11   5  -2   25.63    2.93   0
  11  -5  -2   22.82    3.05   0
 -11   5   2   25.69    2.83   0
  -9   5   2   14.63    4.76   0
  -9   5   2   15.35    2.83   0
   9  -5  -2   16.96    3.11   0
   9   5  -2   18.75    2.66   0
   7   5  -2   54.04    2.98   0
  -7   5   2   49.64    2.94   0
  -7  -5   2   49.57    3.13   0
   7  -5  -2   44.88    3.18   0
  -5  -5   2    4.67    2.79   0
   5  -5  -2    6.61    3.15   0
  -5   5   2   10.21    3.53   0
   3   5  -2   39.01    3.09   0
  -3  -5   2   43.55    3.09   0
   3  -5  -2   41.50    4.08   0
  -3   5   2   43.83    3.16   0
   3   5  -2   46.72    4.25   0
  -1  -5   2   29.08    3.68   0
   1  -5  -2   24.09    4.34   0
   1   5  -2   30.58    3.00   0
   1   5  -2   28.73    4.70   0
  -1   5   2   29.87    3.81   0
   1   5   2  330.89   12.47   0
   1  -5   2  272.49    5.01   0
  -1  -5  -2  306.72   12.30   0
  -1   5  -2  247.90    4.99   0
   3  -5   2   71.73    3.63   0
  -3   5  -2   70.32    3.74   0
  -5   5  -2    6.72    3.25   0
   5  -5   2    5.88    3.32   0
   5   5   2    5.70    5.72   0
  -7  -5  -2    3.62    3.67   0
   7   5   2    3.11    4.56   0
   7  -5   2    1.23    3.50   0
  -7   5  -2    4.28    3.23   0
  -9  -5  -2    1.27    3.54   0
   9   5   2    2.78    4.79   0
   9  -5   2    1.46    3.50   0
  -9   5  -2    6.78    3.15   0
 -11  -5  -2   12.82    3.72   0
  11   5   2   13.64    4.18   0
 -11   5  -2   12.77    3.30   0
  11  -5   2    8.09    3.42   0
 -13  -5  -2    7.59    3.94   0
  13   5   2    3.40    4.44   0
 -13   5  -2    3.62    3.30   0
  13  -5   2    3.60    3.61   0
 -15   5  -2    3.25    4.40   0
  15   5   2   -2.11    4.80   0
 -15  -5  -2   -0.63    4.32   0
  15  -5   2    0.88    3.68   0
  18  -6  -2   -0.04    3.80   0
  18   6  -2    0.90    4.52   0
 -18   6   2    0.63    3.64   0
 -16   6   2    1.06    3.18   0
  16   6  -2    0.38    4.01   0
  16  -6  -2    3.63    3.46   0
  14   6  -2    5.36    3.09   0
  14  -6  -2    3.58    3.17   0
 -14   6   2    1.86    2.90   0
  12  -6  -2   12.83    3.21   0
 -12   6   2   13.82    2.01   0
  12   6  -2   17.73    2.96   0
 -10   6   2  182.11    3.69   0
  10   6  -2  170.15    3.70   0
 -10   6   2  168.36    6.60   0
  10  -6  -2  168.39    3.95   0
  -8   6   2   -0.20    3.50   0
  -8  -6   2    1.12    3.01   0
   8  -6  -2   -2.69    3.22   0
   8   6  -2   -1.01    3.07   0
  -6   6   2    8.59    2.69   0
  -6  -6   2   14.39    2.81   0
   6  -6  -2   14.05    3.08   0
   4  -6  -2   12.33    3.32   0
   4  -6  -2   11.62    3.29   0
  -4  -6   2   11.57    2.75   0
   4   6  -2   15.07    3.39   0
  -4   6   2   12.82    3.01   0
   2  -6  -2    8.60    3.89   0
   2   6  -2    5.73    2.75   0
  -2  -6   2    5.62    3.27   0
   2   6  -2    7.50    4.50   0
  -2   6   2    6.21    3.34   0
   0   6  -2    8.03    3.03   0
   0  -6  -2    7.03    5.52   0
   0  -6   2    7.89    3.49   0
   0   6   2   10.52    4.26   0
   0   6  -2    6.92    3.78   0
  -2   6  -2  182.29    4.45   0
   2  -6   2  191.05    4.44   0
   4  -6   2   67.18    3.83   0
  -4   6  -2   82.37    3.68   0
   6   6   2    2.68    5.71   0
  -6   6  -2    4.00    3.29   0
   6  -6   2    1.77    3.31   0
  -8   6  -2   23.11    3.28   0
   8  -6   2   21.28    3.47   0
   8   6   2   20.49    5.01   0
 -10   6  -2   24.38    3.29   0
  10   6   2   18.56    4.68   0
  10  -6   2   19.38    3.56   0
  12  -6   2   12.74    3.60   0
 -12   6  -2   18.88    3.48   0
  12   6   2   14.74    4.35   0
 -12  -6  -2   18.27    3.96   0
  14   6   2    0.55    4.53   0
 -14  -6  -2   -0.01    4.22   0
 -14   6  -2    1.28    3.43   0
  14  -6   2    0.28    3.58   0
  16   6   2   -2.59    5.25   0
 -16   6  -2   -1.59    3.78   0
 -16  -6  -2    2.66    4.81   0
  16  -6   2    2.22    4.07   0
  17  -7  -2   10.76    3.64   0
 -17   7   2    4.55    3.44   0
  17   7  -2    8.63    3.63   0
  15   7  -2   -0.17    3.14   0
 -15   7   2    3.11    3.12   0
  15  -7  -2   -0.30    3.36   0
 -13   7   2    4.80    4.80   0
 -13   7   2    6.20    2.93   0
  13  -7  -2    8.12    3.12   0
  13   7  -2    6.29    3.51   0
  11  -7  -2  106.52    3.89   0
 -11   7   2  114.28    3.63   0
 -11   7   2  104.37    5.57   0
  11   7  -2  108.24    3.58   0
  -9  -7   2  249.37    4.18   0
   9   7  -2  248.98    4.21   0
   9  -7  -2  233.54    4.19   0
  -9   7   2  252.82    4.13   0
  -7  -7   2   40.95    3.20   0
   7   7  -2   44.03    2.85   0
   7  -7  -2   35.59    3.45   0
   7   7  -2   41.27    3.19   0
  -7   7   2   39.92    3.14   0
   5  -7  -2    3.00    3.12   0
  -5  -7   2   -0.73    1.92   0
  -5   7   2   -0.61    2.79   0
   5   7  -2    2.05    3.05   0
   3  -7  -2  230.98    5.31   0
  -3   7   2  286.24    5.17   0
   3   7  -2  256.88    4.87   0
   3  -7  -2  277.43    5.27   0
   1   7  -2  784.04    6.14   0
  -1   7   2  806.84    8.61   0
  -1  -7   2  805.45    6.83   0
   1  -7  -2  629.88    8.39   0
   1   7  -2  666.71    6.69   0
  -1   7  -2   51.70    3.11   0
  -1  -7  -2   57.49    5.20   0
  -1   7  -2   52.99    3.69   0
   1  -7   2   54.35    3.56   0
   1   7   2   58.34    5.41   0
  -3   7  -2   74.81    3.84   0
   3  -7   2   71.68    3.86   0
  -5   7  -2   40.13    3.52   0
   5  -7   2   34.89    3.48   0
   7  -7   2   -1.68    3.26   0
  -7   7  -2    2.09    3.18   0
   7   7   2    0.44    6.37   0
   7   7   2    2.25    6.31   0
  -9   7  -2   41.30    3.44   0
   9  -7   2   35.22    3.50   0
   9   7   2   38.55    5.66   0
 -11   7  -2   29.83    3.42   0
  11   7   2   21.91    5.00   0
  11  -7   2   20.67    3.57   0
  13   7   2    0.54    4.61   0
 -13   7  -2    3.28    3.46   0
  13  -7   2    4.45    3.65   0
  15   7   2    0.93    4.88   0
 -15   7  -2   -2.71    3.86   0
  15  -7   2   -0.33    4.02   0
  16  -8  -2   13.91    3.59   0
 -16   8   2   19.40    3.50   0
 -16   8   2   13.80    6.47   0
  16   8  -2   18.40    3.69   0
  14  -8  -2   26.74    3.63   0
  14   8  -2   32.33    4.06   0
 -14   8   2   28.23    3.23   0
 -14  -8   2   28.92    3.68   0
 -14   8   2   26.40    6.11   0
 -12   8   2   19.06    3.12   0
 -12   8   2   14.19    5.44   0
  12  -8  -2   11.62    3.34   0
  12   8  -2   13.83    3.77   0
 -12  -8   2   17.01    3.34   0
  10   8  -2   38.57    3.03   0
  10  -8  -2   37.87    3.54   0
 -10   8   2   40.83    3.83   0
 -10  -8   2   28.60    3.47   0
   8  -8  -2   53.90    3.54   0
  -8   8   2   67.72    3.27   0
  -8  -8   2   57.65    3.33   0
   8   8  -2   68.46    3.10   0
   8   8  -2   65.55    3.60   0
   6  -8  -2  125.08    3.84   0
   6   8  -2  154.98    4.14   0
  -6   8   2  156.01    3.72   0
  -6  -8   2  152.21    3.60   0
   4  -8  -2   23.11    4.10   0
  -4   8   2   28.45    2.96   0
   4  -8  -2   24.90    3.13   0
  -4  -8   2   30.62    3.03   0
   4   8  -2   24.57    3.48   0
  -2  -8   2    5.83    3.15   0
   2  -8  -2    5.87    2.88   0
  -2   8   2    5.17    3.63   0
   2   8  -2    5.92    3.60   0
   2  -8  -2    2.40    4.31   0
   0   8  -2   67.99    3.43   0
   0  -8   2   71.48    3.62   0
   0   8   2   64.41    4.73   0
   0   8  -2   61.84    3.92   0
   0  -8  -2   61.10    5.34   0
  -2   8  -2   48.50    3.28   0
  -2   8  -2   41.17    3.94   0
   2  -8   2   39.93    3.77   0
   2   8   2   48.02    5.71   0
  -4   8  -2   55.84    3.64   0
   4  -8   2   57.68    3.78   0
  -6   8  -2   14.06    3.45   0
   6  -8   2    9.38    3.52   0
   8   8   2    3.08    7.35   0
   8   8   2    1.48    7.35   0
  -8   8  -2    2.74    3.23   0
   8  -8   2   -0.22    3.38   0
 -10   8  -2   -0.51    3.27   0
  10   8   2    0.79    6.02   0
  10  -8   2    4.18    3.36   0
  12   8   2    4.61    5.04   0
 -12   8  -2    8.75    3.35   0
  12  -8   2    4.25    3.55   0
  14   8   2    1.95    5.71   0
 -14   8  -2    7.41    3.78   0
  14  -8   2    3.83    3.86   0
  17  -9  -2    7.02    3.78   0
 -17  -9   2   -0.79    4.12   0
 -17   9   2    3.87    3.70   0
  17   9  -2    0.53    3.80   0
  15  -9  -2   -2.57    3.59   0
  15   9  -2    3.51    4.21   0
 -15  -9   2    2.72    3.79   0
 -15   9   2    1.56    3.45   0
  13  -9  -2    3.65    3.38   0
 -13   9   2    1.06    3.25   0
  13   9  -2    3.41    3.34   0
 -13  -9   2    3.75    3.56   0
 -11   9   2    2.14    3.00   0
  11   9  -2    0.69    2.95   0
 -11  -9   2    1.31    3.33   0
  11  -9  -2   -1.00    3.38   0
   9  -9  -2   18.15    3.31   0
  -9  -9   2   27.66    3.49   0
   9   9  -2   21.14    3.44   0
   9   9  -2   21.59    4.03   0
  -9   9   2   27.31    3.02   0
  -7  -9   2   23.80    3.19   0
   7  -9  -2   20.88    3.53   0
   7   9  -2   23.23    4.18   0
  -7   9   2   24.43    3.09   0
  -5  -9   2    2.03    2.82   0
   5   9  -2   -0.71    4.31   0
  -5   9   2    1.54    2.95   0
   5  -9  -2    0.27    4.04   0
   3   9  -2    5.40    3.53   0
   3  -9  -2    3.87    3.60   0
  -3   9   2    6.08    3.71   0
   3  -9  -2    5.36    2.92   0
   1  -9  -2    0.77    2.82   0
  -1   9   2    2.79    3.80   0
  -1  -9   2    1.86    3.36   0
   1  -9  -2    3.32    4.53   0
   1   9  -2    2.79    3.05   0
   1   9  -2    2.99    4.47   0
  -1   9  -2   12.34    3.84   0
   1   9   2   16.27    4.32   0
   1  -9   2   10.67    3.60   0
  -1  -9  -2   16.85    4.45   0
  -1   9  -2   11.04    3.18   0
  -3   9  -2    8.34    3.68   0
   3   9   2    3.23    6.01   0
  -3   9  -2    2.97    3.06   0
   3   9   2    4.22    6.33   0
   3  -9   2    3.07    3.61   0
  -5   9  -2    1.04    3.50   0
   5  -9   2   -1.37    3.73   0
  -7   9  -2   14.64    3.35   0
   7  -9   2   11.27    3.44   0
  -9   9  -2   -1.69    3.28   0
   9  -9   2    7.01    3.44   0
  11   9   2    0.12    7.01   0
  11  -9   2    2.95    3.48   0
  11   9   2    1.87    7.31   0
 -11   9  -2    2.78    3.35   0
  13   9   2    0.38    6.74   0
  13   9   2    0.26    6.76   0
 -13   9  -2    1.95    3.62   0
  13  -9   2    0.35    3.78   0
  16 -10  -2    2.51    4.00   0
 -16 -10   2    1.27    4.17   0
 -16  10   2    2.24    3.74   0
  16  10  -2    1.02    4.65   0
  14 -10  -2    7.82    3.62   0
 -14  10   2    0.34    3.46   0
  14  10  -2    3.50    3.47   0
 -14 -10   2    4.84    3.87   0
  12  10  -2    3.35    4.15   0
 -12  10   2    5.66    3.25   0
  12 -10  -2   -1.05    3.48   0
  12  10  -2    3.35    3.84   0
 -12 -10   2   -1.60    3.68   0
  10  10  -2   14.38    3.85   0
  10 -10  -2   14.36    3.47   0
 -10 -10   2    9.28    3.37   0
 -10  10   2   11.84    3.03   0
  10  10  -2   15.32    3.49   0
   8 -10  -2    3.44    3.34   0
   8  10  -2    4.67    3.36   0
  -8 -10   2    2.98    3.18   0
   8  10  -2    6.75    4.00   0
  -8  10   2    1.89    3.06   0
  -6 -10   2    7.61    3.09   0
   6  10  -2   10.14    4.54   0
  -6  10   2   10.61    3.12   0
   6 -10  -2    9.05    3.53   0
  -4  10   2   29.39    3.26   0
  -4 -10   2   31.86    3.04   0
   4  10  -2   30.20    3.81   0
   4 -10  -2   28.90    3.70   0
   2  10  -2    4.49    4.58   0
  -2  10   2    4.94    3.15   0
  -2 -10   2    7.01    3.19   0
   2 -10  -2    6.72    3.09   0
   2 -10  -2    6.07    4.66   0
   0  10  -2   15.94    3.12   0
   0 -10  -2   20.03    3.92   0
   0 -10  -2   19.81    4.27   0
   0 -10   2   18.36    3.56   0
   0  10   2   20.39    4.03   0
   0  10  -2   20.97    3.77   0
  -2  10  -2   -2.65    3.64   0
   2 -10   2    5.73    3.50   0
   2  10   2    2.72    4.92   0
  -2  10  -2    5.53    3.83   0
  -4  10  -2    8.93    3.57   0
  -4  10  -2   10.06    3.21   0
   4  10   2    5.68    6.77   0
   4 -10   2    6.10    3.73   0
   4  10   2    6.06    7.37   0
  -6  10  -2   -2.76    3.48   0
  -6  10  -2    0.48    3.32   0
   6 -10   2    0.50    3.48   0
  -8  10  -2    5.91    3.40   0
   8 -10   2    5.23    3.38   0
  10 -10   2    3.84    3.44   0
 -10  10  -2    4.16    3.32   0
  12 -10   2    2.41    3.63   0
 -12  10  -2    3.39    3.62   0
  15 -11  -2   -1.44    4.03   0
  15  11  -2   -0.51    4.59   0
 -15  11   2    1.52    3.75   0
  15  11  -2   -0.60    4.93   0
 -15 -11   2   -0.80    4.22   0
  13 -11  -2    1.75    3.85   0
 -13  11   2    3.27    4.05   0
 -13 -11   2    2.19    3.89   0
  13  11  -2    1.43    3.73   0
  13  11  -2    2.71    3.42   0
  11 -11  -2    8.74    3.53   0
  11  11  -2    7.01    4.03   0
 -11 -11   2    6.57    3.67   0
  11  11  -2    7.40    4.55   0
 -11  11   2    7.25    3.31   0
  -9 -11   2    8.25    3.34   0
   9  11  -2   12.41    3.05   0
   9  11  -2   13.74    4.30   0
  -9  11   2   12.37    2.92   0
   9 -11  -2    8.41    3.17   0
  -7 -11   2   33.72    3.29   0
   7  11  -2   35.68    3.69   0
   7 -11  -2   28.27    3.49   0
  -7  11   2   30.70    3.30   0
  -5 -11   2   12.91    2.23   0
   5 -11  -2    7.03    3.57   0
  -5  11   2   13.32    3.24   0
   5  11  -2   12.31    4.77   0
   3 -11  -2    9.99    3.28   0
  -3  11   2    8.68    3.74   0
   3 -11  -2    5.05    4.44   0
   3  11  -2    9.57    3.65   0
   1 -11  -2  108.99    4.42   0
   1 -11  -2  107.18    5.26   0
  -1 -11   2  117.03    4.70   0
   1  11  -2   88.17    5.09   0
  -1  11   2  109.21    4.79   0
  -1 -11  -2   57.73    5.07   0
   1 -11   2   59.03    3.67   0
   1  11   2   57.22    4.94   0
  -1 -11  -2   61.97    3.55   0
  -1  11  -2   50.14    3.89   0
  -1  11  -2   59.50    3.41   0
  -3  11  -2   12.23    3.75   0
   3 -11   2   12.68    3.62   0
   3  11   2   14.07    5.10   0
  -3  11  -2   15.96    3.93   0
  -5  11  -2   -2.03    3.38   0
   5 -11   2   -1.82    4.31   0
  -5  11  -2    0.93    3.37   0
  -7  11  -2   12.89    3.62   0
  -7  11  -2   13.77    3.59   0
   7 -11   2   14.57    3.78   0
  -9  11  -2   17.08    4.58   0
  -9  11  -2   18.19    3.57   0
   9 -11   2   18.85    3.71   0
  11 -11   2    3.54    3.79   0
 -11  11  -2    1.08    3.61   0
 -14 -12   2    0.65    4.24   0
 -14  12   2   -0.29    3.78   0
  14  12  -2    2.89    4.50   0
  14  12  -2    2.95    5.31   0
  14 -12  -2    5.33    4.04   0
 -12  12   2    1.03    3.47   0
  12  12  -2    0.34    4.68   0
  12  12  -2    1.92    4.17   0
 -12 -12   2    3.67    3.95   0
  12 -12  -2    3.21    3.71   0
 -10 -12   2    7.53    3.37   0
  10  12  -2    5.53    3.94   0
  10  12  -2    0.92    4.71   0
  10 -12  -2   12.71    3.61   0
 -10  12   2    0.71    3.25   0
  -8  12   2    1.20    3.29   0
   8  12  -2    2.40    4.66   0
  -8 -12   2    0.36    3.36   0
   8  12  -2    1.62    3.06   0
   8 -12  -2   -0.55    3.69   0
  -6 -12   2   14.93    3.31   0
   6  12  -2   13.81    3.79   0
  -6  12   2   14.61    3.19   0
   6 -12  -2   14.79    3.46   0
  -4  12   2    7.47    3.73   0
   4 -12  -2   10.38    4.32   0
   4  12  -2    8.78    4.46   0
   2 -12  -2   43.07    4.76   0
   2 -12  -2   34.90    4.37   0
  -2  12   2   39.24    3.51   0
   2  12  -2   31.62    3.83   0
   0  12  -2    1.78    3.63   0
   0 -12  -2    4.04    3.29   0
   0 -12   2    0.59    4.15   0
   0 -12  -2    5.15    3.86   0
   0  12   2    1.47    3.76   0
  -2  12  -2   29.09    3.60   0
  -2  12  -2   29.73    3.52   0
   2 -12   2   35.91    3.67   0
   2  12   2   30.66    4.78   0
  -2 -12  -2   32.54    3.52   0
  -4  12  -2   28.79    3.57   0
  -4  12  -2   34.60    3.69   0
   4 -12   2   28.72    3.61   0
   4  12   2   32.29    7.04   0
   4  12   2   32.35    6.99   0
  -6  12  -2   12.37    3.61   0
   6 -12   2   16.20    3.84   0
  -6  12  -2   12.37    3.75   0
  -8  12  -2    1.28    3.68   0
  -8  12  -2   -3.65    3.78   0
   8 -12   2    0.35    3.75   0
  10 -12   2   -2.79    3.86   0
 -10  12  -2    0.20    3.76   0
 -10  12  -2    0.62    3.96   0
 -13 -13   2   -1.41    4.25   0
  13  13  -2   -0.74    5.29   0
 -13  13   2    1.09    4.64   0
  13 -13  -2    3.97    4.14   0
  13  13  -2   -1.27    4.60   0
 -11  13   2    1.24    4.33   0
  11  13  -2    2.10    4.26   0
 -11 -13   2   -2.72    3.83   0
  11  13  -2    2.72    5.07   0
  11 -13  -2    7.93    3.62   0
   9  13  -2   -1.49    4.14   0
  -9 -13   2    2.55    3.59   0
   9  13  -2    2.74    3.93   0
   9 -13  -2   -2.84    3.68   0
  -9  13   2    2.73    4.20   0
   7  13  -2    5.02    4.61   0
  -7 -13   2    3.83    3.40   0
   7 -13  -2    6.94    3.77   0
  -7  13   2    4.09    3.40   0
  -5  13   2    2.29    3.14   0
   5 -13  -2   -1.12    3.58   0
   5  13  -2   -1.26    4.56   0
  -3  13   2    1.25    3.18   0
   3 -13  -2    2.07    3.65   0
   3  13  -2    0.90    4.20   0
   1 -13  -2    3.63    3.53   0
   1  13  -2    6.46    4.26   0
   1 -13  -2    3.31    4.24   0
  -1  13   2    2.74    3.88   0
  -1 -13   2    4.92    4.10   0
  -1  13  -2    1.72    3.44   0
  -1 -13  -2    2.32    3.39   0
   1 -13   2    4.66    4.24   0
   1  13   2    1.83    4.72   0
  -3  13  -2    0.72    3.54   0
  -3 -13  -2    1.58    3.43   0
   3  13   2    2.63    5.09   0
   3 -13   2    0.36    3.44   0
  -5  13  -2    4.59    3.75   0
  -5  13  -2    5.88    3.73   0
   5 -13   2    4.02    3.75   0
  -5 -13  -2    3.26    3.62   0
  -7  13  -2    1.36    4.71   0
  -7  13  -2    2.49    3.78   0
   7 -13   2    3.30    3.74   0
  -9  13  -2    3.97    3.99   0
  -9  13  -2    2.50    3.82   0
   9 -13   2   -0.27    4.05   0
 -10 -14   2    3.06    3.96   0
  10  14  -2   -1.47    4.43   0
  10  14  -2    1.61    5.29   0
  10 -14  -2    0.87    3.81   0
 -10  14   2    1.51    4.37   0
   8  14  -2    3.68    3.38   0
  -8 -14   2    0.34    3.75   0
   8 -14  -2    3.01    4.66   0
   8  14  -2    1.36    4.00   0
  -8  14   2   -3.53    3.73   0
   6 -14  -2    3.99    3.86   0
  -6  14   2    1.79    3.41   0
   6  14  -2    2.49    3.84   0
  -4  14   2    1.30    3.39   0
   4 -14  -2    3.75    4.71   0
   4  14  -2    2.58    3.70   0
   2  14  -2   -0.78    4.58   0
   2 -14  -2    0.99    3.56   0
   2 -14  -2    0.04    3.70   0
  -2  14   2   -0.14    4.16   0
   0  14  -2    0.39    3.56   0
   0 -14  -2    0.54    3.55   0
   0 -14  -2    1.88    4.17   0
   0 -14   2    2.31    3.48   0
   0  14   2    1.73    4.07   0
   2 -14   2    2.58    3.51   0
  -2 -14  -2    0.21    3.46   0
  -2  14  -2    3.80    3.63   0
   2  14   2    1.85    4.73   0
   4  14   2    1.33    6.88   0
  -4 -14  -2    0.13    3.78   0
  -4  14  -2   -3.00    3.70   0
   4 -14   2   -5.10    3.64   0
   4  14   2   -0.33    7.07   0
   6 -14   2    1.82    3.81   0
  -6  14  -2    2.65    3.93   0
  -6  14  -2    3.24    3.65   0
  -6 -14  -2    1.13    3.91   0
  -8  14  -2    2.87    4.20   0
   8 -14   2    0.41    4.13   0
  -8  14  -2    1.98    3.92   0
   9 -15  -2    1.72    5.04   0
  -9 -15   2    1.91    4.07   0
   9  15  -2    1.92    4.69   0
   9  15  -2    0.20    5.15   0
  -9  15   2    1.76    3.80   0
  -7  15   2    4.38    4.28   0
   7  15  -2    1.44    3.94   0
   7 -15  -2    1.36    4.01   0
   5  15  -2    0.60    4.88   0
   5 -15  -2   -0.80    3.98   0
  -5  15   2    2.79    4.32   0
   3  15  -2    1.20    4.49   0
   3 -15  -2    5.99    4.65   0
  -3  15   2    1.54    4.24   0
   1  15  -2    2.44    3.66   0
   1 -15  -2    1.55    3.79   0
   1 -15  -2    4.28    4.43   0
  -1  15   2    3.40    4.33   0
   1  15   2    5.94    4.96   0
   1 -15   2    4.13    3.84   0
  -1 -15  -2    4.58    3.79   0
  -1  15  -2    4.86    3.93   0
  -3 -15  -2    1.16    3.90   0
  -3  15  -2    2.66    3.80   0
   3 -15   2   -0.97    4.49   0
   3  15   2   -0.49    6.08   0
  -5 -15  -2    6.03    4.08   0
   5 -15   2    1.04    3.88   0
  -5  15  -2    0.79    3.85   0
   7 -15   2    1.42    4.11   0
  -7  15  -2    4.09    4.05   0
  -7 -15  -2   -1.37    4.32   0
   6  16  -2    0.15    5.23   0
   6 -16  -2    1.08    5.12   0
  -6  16   2    2.45    4.67   0
   4 -16  -2    0.42    3.95   0
   4  16  -2   -0.43    4.87   0
  -4  16   2    0.52    3.72   0
   2  16  -2   -3.67    3.80   0
   2 -16  -2    0.25    4.81   0
  -2  16   2    3.18    3.75   0
   0 -16  -2   -1.56    4.01   0
   0 -16   2   -0.10    3.90   0
   0  16  -2   -2.42    3.90   0
   0  16   2    2.80    5.09   0
  -2 -16  -2    1.37    4.16   0
  -2  16  -2   -1.34    4.77   0
   2 -16   2    1.79    3.85   0
   2  16   2    3.50    5.95   0
  -4 -16  -2    3.69    4.31   0
   4 -16   2    5.58    4.02   0
  -4  16  -2    2.23    4.00   0
 -19  -1   3    0.72    3.38   0
  19  -1  -3    6.86    3.69   0
 -19   1   3   -1.05    3.41   0
  19   1  -3    1.26    3.54   0
 -17   1   3   -0.08    3.18   0
  17   1  -3    4.76    3.31   0
  17  -1  -3   -0.04    3.31   0
 -17  -1   3    1.37    2.95   0
 -15   1   3   29.82    3.08   0
  15  -1  -3   35.52    3.16   0
 -15  -1   3   32.22    3.04   0
  15   1  -3   31.67    3.12   0
 -13   1   3   32.75    2.87   0
  13  -1  -3   33.08    3.06   0
 -13  -1   3   36.05    2.89   0
  13   1  -3   28.92    2.98   0
  11   1  -3  369.60    4.52   0
 -11   1   3  369.18    4.27   0
  11  -1  -3  385.17    4.53   0
 -11  -1   3  399.46    4.41   0
   9  -1  -3   16.08    2.59   0
  -9  -1   3   17.34    3.45   0
   9   1  -3   17.94    2.62   0
  -9   1   3   18.04    2.50   0
  -9  -1   3   22.89    2.55   0
  -9   1   3   18.33    4.94   0
   7   1  -3   29.94    2.69   0
   7  -1  -3   27.97    2.68   0
  -7  -1   3   25.34    2.72   0
  -7  -1   3   24.85    2.97   0
  -7   1   3   26.50    2.69   0
  -5   1   3   14.40    2.74   0
   5   1  -3   15.02    3.66   0
   5   1  -3   16.36    2.77   0
   5  -1  -3   17.30    2.88   0
   3  -1  -3  339.81    5.83   0
   1   1  -3   31.05    3.89   0
  -1  -1  -3  571.51    8.81   0
  -1   1  -3  566.98    7.12   0
   1   1   3  671.29    8.81   0
   1  -1   3  640.77    7.30   0
  -3   1  -3  138.77    4.60   0
  -3  -1  -3  142.46    5.13   0
   3   1   3  145.52    5.24   0
   3  -1   3  136.43    5.19   0
  -5   1  -3   95.14    4.64   0
  -5  -1  -3   93.78    4.32   0
   5   1   3   74.28    4.61   0
   5  -1   3   76.80    4.66   0
  -7  -1  -3  135.40    4.62   0
  -7   1  -3  135.17    4.43   0
   7   1   3  111.62    4.91   0
   7  -1   3  105.60    3.92   0
  -9   1  -3  252.79    4.52   0
   9  -1   3  202.05    4.61   0
  -9  -1  -3  244.21    4.47   0
   9   1   3  202.05    5.26   0
 -11  -1  -3    3.35    3.61   0
 -11   1  -3    2.76    3.69   0
  11  -1   3    4.11    4.24   0
  11   1   3    2.26    3.33   0
 -13   1  -3    8.53    3.37   0
 -13  -1  -3    5.89    3.87   0
  13  -1   3    7.66    3.62   0
  13   1   3   10.70    4.27   0
  15  -1   3    8.62    3.90   0
 -15  -1  -3    5.37    3.61   0
 -15   1  -3    6.88    4.47   0
  15   1   3    6.43    3.90   0
  20   2  -3    4.70    3.74   0
  20  -2  -3    4.06    3.85   0
 -20   2   3    0.64    3.68   0
 -20  -2   3    2.27    4.41   0
 -18   2   3    7.94    3.33   0
  18  -2  -3    6.66    3.47   0
  18   2  -3   11.56    3.45   0
 -18  -2   3    9.34    3.31   0
 -16   2   3    6.05    3.12   0
  16  -2  -3    4.97    3.11   0
  16   2  -3    5.44    3.08   0
 -16  -2   3    6.51    2.90   0
 -14  -2   3    2.82    2.69   0
  14  -2  -3    2.68    3.02   0
 -14   2   3    2.39    2.94   0
  14   2  -3    2.10    2.93   0
  12   2  -3   38.77    3.03   0
  12  -2  -3   37.15    2.98   0
 -12  -2   3   39.17    2.93   0
 -12   2   3   34.55    2.79   0
 -10  -2   3  296.33    4.12   0
  10   2  -3  288.91    4.10   0
 -10  -2   3  263.31    5.16   0
 -10   2   3  260.44    8.53   0
  10  -2  -3  278.51    4.11   0
 -10   2   3  276.30    3.95   0
   8   2  -3  290.17    4.13   0
   8  -2  -3  267.93    4.02   0
  -8  -2   3   51.59    2.96   0
  -8  -2   3  256.01    5.01   0
  -8   2   3  272.71    3.99   0
   6   2  -3  397.19    4.82   0
  -6   2   3  347.81    4.71   0
   6  -2  -3  350.89    4.82   0
   4   2  -3    2.70    2.84   0
   4  -2  -3    1.03    2.78   0
  -4   2   3    1.92    3.31   0
   2  -2  -3 2049.38   13.12   0
   2   2  -3 1934.25   10.62   0
   0  -2   3  111.42    4.96   0
   0  -2  -3  107.97    5.41   0
   0   2  -3   97.51    4.48   0
  -2  -2  -3  731.04   10.02   0
   2   2   3  943.44   11.49   0
   2  -2   3  821.68    7.39   0
  -2   2  -3  791.61    7.53   0
  -4   2  -3  454.02    5.79   0
  -4  -2  -3  506.23    7.53   0
   4   2   3  448.90    8.21   0
   4  -2   3  437.63    5.73   0
  -6  -2  -3   -0.34    3.57   0
  -6   2  -3    0.71    3.20   0
   6  -2   3    1.03    3.39   0
   6   2   3    2.40    4.29   0
  -8   2  -3  130.48    3.80   0
   8  -2   3  101.06    3.89   0
   8   2   3  106.01    5.00   0
  -8  -2  -3  135.77    4.51   0
 -10   2  -3  148.79    3.74   0
 -10  -2  -3  150.05    4.21   0
  10  -2   3  120.43    4.15   0
  10   2   3  119.34    5.26   0
 -12  -2  -3   15.37    3.93   0
 -12   2  -3   12.41    3.36   0
  12  -2   3   10.44    4.59   0
  12   2   3   11.07    3.56   0
 -14   2  -3   16.90    3.57   0
 -14  -2  -3   12.72    3.49   0
  14  -2   3   12.31    3.79   0
  14   2   3   15.95    3.87   0
 -16   2  -3    5.57    4.75   0
 -16  -2  -3   -0.68    4.59   0
  16  -2   3    2.21    5.02   0
  16   2   3    2.71    4.16   0
 -19   3   3   -2.83    3.47   0
  19  -3  -3    0.53    3.63   0
 -19  -3   3    0.90    3.43   0
  19   3  -3    2.30    3.56   0
  17  -3  -3   -1.41    3.41   0
 -17  -3   3    2.84    3.16   0
 -17   3   3    0.25    3.14   0
  17   3  -3   -0.99    3.23   0
  15  -3  -3    6.87    3.08   0
 -15  -3   3    0.91    3.48   0
 -15   3   3    7.20    2.90   0
  15   3  -3    1.85    3.05   0
 -13  -3   3   10.46    2.81   0
 -13   3   3   13.57    2.85   0
  13   3  -3   12.80    2.84   0
  13  -3  -3    9.93    3.06   0
 -11   3   3  216.54    3.64   0
 -11  -3   3  216.26    3.87   0
 -11  -3   3  197.78    4.63   0
  11  -3  -3  193.38    3.66   0
  11   3  -3  201.46    4.39   0
  -9  -3   3  234.52    4.82   0
  -9   3   3  236.68    3.89   0
   9  -3  -3  244.63    3.95   0
   9   3  -3  251.99    4.00   0
  -7  -3   3   33.91    3.12   0
  -7   3   3   36.03    2.87   0
   7   3  -3   39.39    2.88   0
   7  -3  -3   34.16    2.90   0
   5  -3  -3  869.17    7.10   0
   5   3  -3  799.65    7.16   0
  -5   3   3  868.11    7.16   0
   3  -3  -3  218.89    4.67   0
  -3   3   3  213.13    4.95   0
   3   3  -3  219.25    4.41   0
  -1  -3   3   88.58    3.80   0
   1  -3  -3   94.57    4.98   0
   1   3  -3   73.92    3.92   0
   1  -3   3   34.21    3.70   0
  -1  -3  -3   29.57    6.03   0
  -1   3  -3   30.19    3.74   0
  -3   3  -3   60.19    4.17   0
   3   3   3   79.29    6.41   0
  -3  -3  -3   67.64    5.38   0
   3  -3   3   63.87    3.88   0
  -5   3  -3   82.90    3.85   0
   5   3   3   81.53    5.69   0
   5  -3   3   85.46    3.89   0
  -5  -3  -3   97.87    4.55   0
  -7  -3  -3   16.80    3.55   0
  -7   3  -3   13.43    3.42   0
   7  -3   3   15.72    3.71   0
   7   3   3   13.84    5.06   0
  -9  -3  -3   11.81    3.65   0
  -9   3  -3   13.21    3.21   0
   9  -3   3   10.00    3.55   0
   9   3   3   10.04    4.49   0
 -11   3  -3    4.43    3.24   0
 -11  -3  -3   -0.42    3.68   0
  11  -3   3   -2.74    3.33   0
  11   3   3    3.74    4.24   0
 -13  -3  -3    2.29    3.18   0
  13  -3   3    3.80    3.60   0
 -13   3  -3    2.65    4.05   0
  13   3   3   -0.42    4.58   0
 -15  -3  -3    0.09    4.37   0
 -15   3  -3   -2.05    3.52   0
  15  -3   3   -1.90    3.71   0
  15   3   3    3.97    3.87   0
  18  -4  -3    3.27    3.56   0
 -18  -4   3   -2.83    3.27   0
  18   4  -3   -0.11    3.43   0
 -18   4   3   -1.13    3.38   0
  16  -4  -3    5.31    3.26   0
 -16  -4   3    0.17    3.01   0
 -16   4   3    2.99    3.00   0
  16   4  -3    1.41    3.33   0
  14   4  -3    5.64    2.96   0
  14  -4  -3    2.95    3.05   0
 -14   4   3    6.23    2.75   0
  12  -4  -3   10.98    3.01   0
 -12  -4   3   14.26    3.23   0
 -12   4   3   10.66    2.74   0
  12   4  -3   13.99    2.89   0
 -10  -4   3   40.69    3.17   0
 -10   4   3   43.01    2.94   0
  10  -4  -3   39.73    3.19   0
  10   4  -3   45.10    2.84   0
   8   4  -3   80.46    3.04   0
   8  -4  -3   72.48    3.20   0
  -8  -4   3   73.63    3.37   0
  -8   4   3   80.54    3.08   0
   6  -4  -3   30.41    3.13   0
  -6  -4   3   28.42    3.15   0
  -6   4   3   32.10    3.48   0
   6   4  -3   32.15    2.88   0
   4   4  -3  832.72    6.77   0
  -4   4   3  804.30    7.31   0
   4  -4  -3  802.70    7.72   0
   4   4  -3  757.19    6.59   0
  -2   4   3  439.09    6.88   0
   2   4  -3  431.71    5.35   0
   2  -4  -3  434.85    6.91   0
   0   4  -3  199.82    3.83   0
   0  -4   3  240.23    4.65   0
   0  -4  -3  230.87    8.12   0
   2  -4   3    6.79    3.40   0
  -2   4  -3    9.68    3.70   0
  -4  -4  -3    2.59    4.63   0
  -4   4  -3    0.63    3.41   0
   4   4   3    2.13    5.75   0
   4  -4   3   -0.13    4.10   0
  -6   4  -3   12.71    3.51   0
   6   4   3    8.38    5.05   0
   6  -4   3    9.64    3.65   0
  -6  -4  -3   11.14    3.83   0
  -8   4  -3   -0.05    3.32   0
  -8  -4  -3    1.36    3.46   0
   8  -4   3    5.39    3.53   0
   8   4   3    3.29    4.94   0
 -10   4  -3   22.35    3.36   0
  10  -4   3   20.46    4.27   0
 -10  -4  -3   21.68    3.80   0
  10   4   3   17.74    4.48   0
 -12  -4  -3   -0.50    3.87   0
 -12   4  -3    3.99    3.33   0
  12  -4   3   -0.62    3.33   0
  12   4   3    2.77    4.45   0
 -14  -4  -3   -1.29    4.32   0
  14  -4   3    5.43    3.76   0
  14   4   3    0.71    4.72   0
 -14   4  -3    0.28    4.32   0
 -19   5   3    3.94    3.65   0
 -19  -5   3   -1.59    5.15   0
 -19   5   3   -0.01    3.08   0
  19  -5  -3    2.14    3.95   0
  19   5  -3    2.50    3.79   0
 -17   5   3    2.56    3.26   0
 -17  -5   3    2.37    4.55   0
  17   5  -3   -1.22    3.38   0
  17  -5  -3    1.08    3.33   0
  15   5  -3   17.63    3.30   0
 -15  -5   3   19.04    4.49   0
 -15   5   3   18.71    3.08   0
  15  -5  -3   16.75    3.31   0
 -13  -5   3   38.88    3.50   0
  13  -5  -3   38.89    3.19   0
 -13   5   3   46.27    3.03   0
  13   5  -3   41.62    3.17   0
 -11   5   3  338.55    4.24   0
 -11  -5   3  305.55    4.63   0
  11   5  -3  339.14    4.45   0
  11  -5  -3  315.99    4.33   0
   9   5  -3   66.77    3.03   0
  -9  -5   3   64.94    3.90   0
  -9   5   3   65.60    3.08   0
   9  -5  -3   67.64    3.26   0
  -7  -5   3    9.42    2.88   0
   7   5  -3   12.59    2.64   0
   7  -5  -3   11.59    2.83   0
  -7   5   3   12.28    2.64   0
   5  -5  -3  448.29    5.94   0
   5   5  -3  491.20    5.33   0
  -5   5   3  474.47    5.48   0
   5   5  -3  473.82    5.22   0
   5  -5  -3  421.44    7.98   0
   3   5  -3  340.73    5.03   0
   3  -5  -3  335.95    5.84   0
   3   5  -3  324.16    4.62   0
  -3   5   3  340.88    5.34   0
   1  -5  -3  198.21    6.52   0
   1   5  -3  181.65    4.63   0
  -1   5   3  211.97    6.00   0
  -1  -5   3  208.82    4.42   0
  -1   5  -3  116.56    4.01   0
   1  -5   3  135.10    3.89   0
  -3   5  -3   23.05    3.60   0
   3  -5   3   21.32    3.53   0
  -5   5  -3   15.22    3.67   0
  -5  -5  -3    0.25    1.79   0
   5  -5   3   19.52    3.50   0
  -7   5  -3   21.72    3.42   0
   7  -5   3   21.21    3.58   0
   7   5   3   20.15    5.94   0
  -7  -5  -3   22.03    4.72   0
  -9   5  -3   47.70    3.66   0
  -9  -5  -3   53.97    4.07   0
   9  -5   3   39.22    3.84   0
   9   5   3   42.07    5.14   0
 -11   5  -3    0.20    3.40   0
 -11  -5  -3    0.19    4.40   0
  11  -5   3    1.14    3.63   0
  11   5   3    2.62    4.31   0
 -13   5  -3   -0.72    3.38   0
  13  -5   3    4.10    4.35   0
  13   5   3    2.53    4.48   0
 -13  -5  -3    2.68    4.62   0
 -15  -5  -3    1.50    4.58   0
  15  -5   3    3.85    3.89   0
  15   5   3    0.67    6.02   0
 -15   5  -3    4.76    3.70   0
  18  -6  -3    3.94    3.66   0
 -18   6   3   -0.56    3.54   0
  18   6  -3   10.46    4.42   0
 -18  -6   3    6.18    4.92   0
  16   6  -3   12.68    3.31   0
 -16  -6   3   11.10    3.73   0
  16  -6  -3    9.38    3.34   0
 -16   6   3    9.22    3.10   0
 -14  -6   3    3.91    3.26   0
  14   6  -3    3.14    3.01   0
  14  -6  -3    2.31    3.11   0
 -14   6   3    3.30    2.83   0
 -12  -6   3    7.09    4.02   0
 -12   6   3    1.97    2.79   0
  12  -6  -3    5.84    3.19   0
  12   6  -3    7.26    2.99   0
 -10  -6   3  128.85    3.74   0
 -10   6   3  144.97    3.48   0
  10  -6  -3  135.75    3.66   0
  10   6  -3  145.79    3.57   0
  -8   6   3  159.31    3.66   0
   8  -6  -3  148.11    3.79   0
  -8  -6   3  153.25    3.86   0
   8   6  -3  156.71    3.60   0
   6   6  -3   26.20    3.14   0
  -6  -6   3   20.99    2.90   0
   6  -6  -3   27.79    3.18   0
  -6   6   3   22.75    2.85   0
  -4   6   3    0.50    2.42   0
   4   6  -3    0.50    2.75   0
   4  -6  -3    3.65    3.44   0
   4   6  -3    1.73    3.08   0
  -2   6   3  141.00    4.94   0
  -2  -6   3  147.53    4.40   0
   2  -6  -3  124.28    5.07   0
   2   6  -3  126.98    4.02   0
   2   6  -3  136.37    3.46   0
   0   6  -3  108.08    3.90   0
   0  -6   3  135.89    3.89   0
   0   6   3  155.08    7.12   0
   0  -6  -3  107.71    7.74   0
   2  -6   3  159.98    4.01   0
  -2   6  -3  145.09    4.14   0
  -4   6  -3   43.03    3.64   0
   4  -6   3   37.20    3.67   0
   6  -6   3    1.36    3.39   0
  -6   6  -3    5.58    3.52   0
   8  -6   3   15.96    3.73   0
  -8   6  -3   17.27    3.42   0
   8   6   3   13.74    6.32   0
 -10   6  -3   16.37    3.42   0
 -10  -6  -3   14.38    4.85   0
  10  -6   3   14.75    3.55   0
  10   6   3    8.93    4.99   0
 -12  -6  -3    3.48    4.63   0
  12  -6   3    2.85    3.76   0
  12   6   3    4.03    5.28   0
 -12   6  -3    4.93    3.38   0
 -14  -6  -3    5.07    4.57   0
  14  -6   3    7.67    4.02   0
 -14   6  -3    4.05    3.78   0
  14   6   3    5.48    5.78   0
  17  -7  -3    1.90    3.36   0
 -17  -7   3    2.17    3.89   0
 -17   7   3    4.06    3.38   0
  17   7  -3    4.19    4.25   0
 -15  -7   3    7.21    3.58   0
  15  -7  -3    6.18    3.37   0
 -15   7   3    4.51    3.13   0
  15   7  -3    8.18    3.82   0
 -13  -7   3   46.99    3.72   0
 -13   7   3   51.46    3.15   0
  13   7  -3   48.23    3.10   0
  13  -7  -3   44.81    3.45   0
  11   7  -3   -1.16    2.94   0
  11  -7  -3   -1.63    3.41   0
 -11   7   3   -1.65    2.92   0
 -11  -7   3   -1.36    3.01   0
   9   7  -3   16.47    2.73   0
  -9  -7   3   16.93    3.17   0
   9  -7  -3   17.99    3.33   0
  -9   7   3   17.03    2.86   0
  -7   7   3  167.78    3.81   0
   7   7  -3  163.94    3.92   0
   7  -7  -3  151.97    3.88   0
  -7  -7   3  170.43    3.81   0
  -5   7   3   56.67    3.08   0
   5  -7  -3   54.56    4.10   0
   5  -7  -3   55.57    4.05   0
   5   7  -3   54.42    3.39   0
   3  -7  -3    2.55    3.88   0
  -3   7   3    2.75    2.73   0
   3   7  -3    1.10    2.82   0
   3   7  -3    0.76    3.30   0
   1   7  -3    8.08    2.84   0
  -1  -7   3   13.03    3.23   0
  -1   7   3   10.86    3.86   0
   1   7  -3    7.34    3.52   0
   1  -7  -3    9.57    4.95   0
   1  -7   3  116.42    3.95   0
  -1   7  -3  105.86    4.02   0
  -3   7  -3   25.80    3.70   0
   3  -7   3   32.84    3.53   0
  -5   7  -3   14.15    3.45   0
   5  -7   3   16.97    3.34   0
  -7   7  -3    3.77    3.45   0
   7  -7   3    4.76    3.44   0
  -9   7  -3    0.96    3.39   0
   9   7   3    0.44    7.84   0
   9  -7   3    5.00    3.44   0
  11  -7   3    5.69    3.72   0
 -11   7  -3    4.11    3.64   0
  11   7   3    1.41    6.42   0
  13  -7   3   -0.20    4.02   0
 -13   7  -3   -0.52    3.68   0
  13   7   3    1.96    5.53   0
  18  -8  -3    2.52    3.68   0
 -18   8   3   -3.01    3.57   0
 -18  -8   3   -2.11    5.23   0
  18   8  -3    0.39    3.76   0
 -16  -8   3    2.70    4.62   0
  16   8  -3    0.25    4.10   0
 -16   8   3    0.37    3.40   0
  16  -8  -3    2.83    3.55   0
  14   8  -3    4.10    3.80   0
 -14  -8   3    1.45    3.52   0
 -14   8   3    3.24    3.17   0
  14  -8  -3   -1.84    3.30   0
  12  -8  -3   75.41    3.58   0
 -12  -8   3   80.24    3.66   0
 -12   8   3   82.69    3.45   0
  12   8  -3   88.26    3.55   0
 -10   8   3    2.86    2.72   0
  10  -8  -3    0.00    3.21   0
 -10  -8   3    5.19    3.17   0
  10   8  -3    3.34    2.81   0
   8   8  -3   82.09    3.20   0
   8  -8  -3   68.23    3.61   0
  -8   8   3   74.59    3.27   0
  -8  -8   3   76.35    3.40   0
   8   8  -3   78.87    3.53   0
  -6   8   3   76.38    3.13   0
   6  -8  -3   63.91    3.45   0
  -6  -8   3   74.38    3.41   0
   6   8  -3   69.56    3.40   0
  -4   8   3    6.03    2.85   0
   4  -8  -3    3.72    3.43   0
   4   8  -3    4.53    3.53   0
   4  -8  -3    7.10    3.82   0
  -2   8   3   94.28    4.25   0
  -2  -8   3   96.97    3.73   0
   2   8  -3   87.44    4.05   0
   2   8  -3   80.45    3.35   0
   2  -8  -3   71.20    4.90   0
   0  -8  -3    0.38    4.80   0
   0  -8   3    2.95    4.08   0
   0   8   3   -0.31    4.19   0
   0   8  -3    2.17    2.96   0
   0   8  -3   -3.46    3.63   0
  -2   8  -3  134.73    4.03   0
   2  -8   3  138.50    4.12   0
  -4   8  -3   14.24    3.64   0
   4  -8   3   12.87    3.50   0
   6  -8   3    1.31    3.51   0
  -6   8  -3   -0.68    3.38   0
  -8   8  -3   14.84    3.28   0
   8  -8   3   11.96    3.47   0
 -10   8  -3   14.86    3.63   0
  10  -8   3   10.96    3.46   0
 -12   8  -3   -2.11    3.77   0
  12   8   3    0.22    8.61   0
  12  -8   3    2.25    3.82   0
  14   8   3   -0.26    8.27   0
  14  -8   3    2.53    4.04   0
 -14   8  -3    1.43    3.99   0
  17   9  -3    2.61    4.67   0
 -17  -9   3    2.67    4.18   0
  17  -9  -3    1.93    3.94   0
 -17   9   3    1.08    3.61   0
 -15  -9   3   -0.18    3.77   0
  15  -9  -3    0.28    3.59   0
 -15   9   3    4.80    3.32   0
  15   9  -3    1.35    3.39   0
  13  -9  -3   28.26    3.45   0
 -13  -9   3   30.90    3.55   0
  13   9  -3   31.14    3.94   0
 -13   9   3   34.41    3.37   0
 -11   9   3  106.78    3.49   0
  11   9  -3  108.46    3.61   0
  11  -9  -3   92.21    3.71   0
 -11  -9   3  102.67    3.77   0
  11   9  -3  114.13    4.49   0
  -9   9   3   23.61    2.98   0
   9  -9  -3   20.27    3.32   0
  -9  -9   3   25.78    3.40   0
   9   9  -3   25.14    3.54   0
   9   9  -3   30.20    3.74   0
  -7   9   3    4.52    2.90   0
   7  -9  -3    3.10    3.36   0
   7   9  -3    2.50    4.12   0
  -7  -9   3    3.47    3.03   0
  -5   9   3   66.78    3.34   0
   5  -9  -3   54.53    4.48   0
   5  -9  -3   64.35    4.30   0
   5   9  -3   62.60    3.83   0
  -3   9   3  215.12    4.99   0
   3  -9  -3  220.21    4.96   0
   3   9  -3  202.76    3.98   0
   3   9  -3  187.38    5.25   0
   3  -9  -3  165.34    5.34   0
   1  -9  -3   32.29    4.75   0
  -1   9   3   40.56    4.27   0
   1   9  -3   37.76    3.17   0
  -1  -9   3   39.12    3.65   0
   1   9  -3   30.18    3.95   0
   1   9   3    4.72    6.11   0
  -1   9  -3    2.79    3.04   0
   1  -9   3    4.84    3.32   0
  -1   9  -3    6.79    3.67   0
  -3   9  -3   19.78    3.74   0
   3  -9   3   17.87    3.57   0
  -5   9  -3   19.16    3.54   0
   5  -9   3   21.22    3.51   0
  -7   9  -3   28.53    3.48   0
   7  -9   3   20.76    3.54   0
  -9   9  -3    1.80    3.50   0
   9  -9   3    0.95    3.50   0
 -11   9  -3    5.56    3.60   0
  11  -9   3   -0.17    3.77   0
  13  -9   3    0.67    4.09   0
 -13   9  -3    1.25    3.97   0
  16 -10  -3    8.52    3.91   0
  16  10  -3    4.31    4.60   0
 -16 -10   3    6.10    4.11   0
 -16  10   3    6.20    3.65   0
  14 -10  -3    0.67    3.63   0
 -14 -10   3    3.37    3.81   0
 -14  10   3   -0.76    3.33   0
  14  10  -3    0.16    3.59   0
  14  10  -3    1.68    3.37   0
  12  10  -3   21.57    3.24   0
  12 -10  -3   18.00    3.59   0
 -12 -10   3   23.29    3.56   0
  12  10  -3   19.77    3.59   0
 -12  10   3   24.58    3.29   0
  10 -10  -3    7.38    3.30   0
 -10  10   3    8.35    2.97   0
  10  10  -3   10.94    3.62   0
 -10 -10   3    9.01    3.40   0
  10  10  -3    9.66    3.12   0
  -8  10   3    7.09    3.07   0
   8 -10  -3    1.54    3.56   0
  -8 -10   3    5.71    3.22   0
   8  10  -3    4.55    3.26   0
  -6  10   3    9.58    3.58   0
   6 -10  -3    8.60    3.32   0
   6  10  -3   16.51    4.54   0
  -4  10   3   66.82    3.38   0
   4 -10  -3   61.03    3.52   0
   4  10  -3   61.69    3.91   0
   4 -10  -3   54.92    4.51   0
  -2  10   3   12.69    4.55   0
   2 -10  -3   15.14    3.96   0
  -2 -10   3   18.77    4.11   0
   2  10  -3   14.32    3.13   0
   2 -10  -3   14.77    4.59   0
   2  10  -3   14.09    3.75   0
   0  10   3   93.77    5.49   0
   0  10  -3   96.61    3.58   0
   0 -10   3   90.09    4.62   0
   0 -10  -3   89.07    6.07   0
   0  10  -3   79.58    3.97   0
  -2  10  -3   91.35    3.62   0
  -2  10  -3   82.91    4.09   0
   2 -10   3   85.53    3.86   0
   4 -10   3   20.34    3.56   0
  -4  10  -3   20.88    3.75   0
  -4  10  -3   24.22    3.29   0
   6 -10   3    2.22    3.47   0
  -6  10  -3    3.24    3.53   0
  -8  10  -3    5.80    3.52   0
   8 -10   3    3.19    2.53   0
  10 -10   3    8.66    3.83   0
 -10  10  -3    7.07    3.63   0
  12 -10   3    8.05    4.05   0
 -12  10  -3   10.99    3.97   0
  15 -11  -3    3.05    3.89   0
 -15 -11   3   -0.63    4.10   0
  15  11  -3    2.43    3.63   0
 -15  11   3    1.00    3.70   0
  15  11  -3    3.41    4.79   0
  13 -11  -3    2.43    3.57   0
  13  11  -3   -0.15    4.52   0
 -13 -11   3    4.82    3.74   0
 -13  11   3    4.74    3.41   0
  13  11  -3    0.79    3.36   0
  11 -11  -3   13.11    3.49   0
  11  11  -3   14.57    3.79   0
 -11  11   3   12.70    3.27   0
 -11 -11   3    9.87    3.60   0
  11  11  -3   13.73    3.66   0
   9 -11  -3    3.40    3.49   0
  -9  11   3   -1.47    3.93   0
   9  11  -3   -0.67    3.68   0
   9  11  -3    2.87    4.31   0
  -9 -11   3   -0.72    3.36   0
   7 -11  -3    0.20    3.39   0
  -7  11   3    1.26    2.90   0
   7  11  -3    1.18    3.38   0
  -5  11   3   -0.14    3.62   0
   5  11  -3    2.92    4.57   0
   5 -11  -3    0.30    4.12   0
  -3  11   3   -0.32    3.83   0
   3 -11  -3    0.47    3.22   0
   3 -11  -3   -1.38    4.75   0
   3  11  -3   18.29    3.38   0
  -1  11   3   14.03    4.23   0
   1 -11  -3   12.87    3.24   0
  -1 -11   3   18.07    3.35   0
   1 -11  -3   14.80    4.21   0
   1  11  -3   12.91    3.20   0
   1  11  -3   10.71    3.42   0
  -1  11  -3    1.52    3.70   0
   1  11   3    0.75    5.11   0
  -1  11  -3   -3.15    3.27   0
   1 -11   3    0.85    3.36   0
  -3  11  -3    5.34    3.49   0
  -3  11  -3    2.65    3.27   0
   3 -11   3   -0.76    3.36   0
  -5  11  -3   11.84    3.74   0
  -5  11  -3   11.92    3.70   0
   5 -11   3   12.40    3.52   0
  -7  11  -3    2.07    3.69   0
  -7  11  -3    7.38    3.71   0
   7 -11   3   11.04    3.72   0
   9 -11   3   -3.72    3.87   0
  -9  11  -3    4.85    3.72   0
 -11  11  -3    4.58    4.05   0
  11 -11   3   -2.70    3.97   0
  14 -12  -3   10.19    4.81   0
 -14  12   3    3.39    3.77   0
  14  12  -3    1.52    5.02   0
  14  12  -3   -1.50    4.70   0
 -14 -12   3    0.84    4.18   0
  12 -12  -3    2.14    3.66   0
  12  12  -3   -4.24    4.24   0
 -12  12   3    4.30    3.31   0
 -12 -12   3   -0.26    3.89   0
  12  12  -3    3.41    4.60   0
  10 -12  -3    8.98    3.59   0
 -10  12   3   12.05    3.98   0
  10  12  -3    9.30    3.89   0
 -10 -12   3    7.26    3.61   0
  10  12  -3    8.05    3.69   0
  -8  12   3    2.10    3.98   0
  -8 -12   3    0.99    3.37   0
   8  12  -3   -0.79    4.49   0
   8 -12  -3    2.71    3.44   0
  -6  12   3    0.67    3.12   0
   6  12  -3    4.15    4.65   0
   6 -12  -3    4.20    3.55   0
  -4  12   3    3.17    3.71   0
   4 -12  -3    3.04    3.87   0
   4 -12  -3    1.69    4.32   0
   4  12  -3   -0.37    3.65   0
  -2  12   3   -0.01    3.67   0
   2 -12  -3   -0.86    4.02   0
   2 -12  -3   -0.53    4.34   0
   2  12  -3    2.18    4.43   0
   0  12  -3    1.15    3.51   0
   0  12   3   -0.69    4.25   0
   0 -12  -3    2.62    3.31   0
   0 -12   3   -1.12    3.32   0
   0 -12  -3    2.45    4.59   0
   0  12  -3    4.37    3.30   0
  -2  12  -3    3.65    3.46   0
  -2  12  -3    3.34    3.25   0
   2 -12   3    8.25    4.10   0
  -4  12  -3    6.62    3.62   0
  -4  12  -3    4.75    3.41   0
   4 -12   3    1.08    3.52   0
  -6  12  -3    3.99    3.63   0
  -6  12  -3    2.03    3.65   0
   6 -12   3    0.24    3.62   0
  -8  12  -3    3.01    3.83   0
  -8  12  -3    3.41    3.79   0
   8 -12   3   -0.62    3.88   0
 -10  12  -3    6.84    4.08   0
  10 -12   3    7.65    4.20   0
 -10  12  -3    3.53    5.07   0
 -13 -13   3   -1.74    4.27   0
  13  13  -3    4.78    4.06   0
 -13  13   3    4.47    3.80   0
  13  13  -3    6.72    4.44   0
  13 -13  -3    1.84    3.98   0
 -11  13   3    1.50    4.32   0
 -11 -13   3    2.89    4.05   0
  11  13  -3    0.07    4.30   0
  11  13  -3    1.65    3.97   0
  11 -13  -3    4.93    3.75   0
   9  13  -3    1.73    4.79   0
  -9  13   3    3.35    4.09   0
   9  13  -3   -0.50    3.19   0
  -9 -13   3    1.38    3.60   0
   9 -13  -3    0.74    3.60   0
  -7  13   3    1.31    3.21   0
   7  13  -3    2.01    3.92   0
   7 -13  -3    2.50    3.63   0
  -5  13   3    4.81    3.26   0
   5 -13  -3    4.49    3.73   0
   5  13  -3   -0.30    3.69   0
  -3  13   3    2.53    3.91   0
   3 -13  -3    2.04    3.38   0
   3 -13  -3    4.55    3.78   0
   3  13  -3    8.69    4.54   0
   1  13  -3    9.21    4.67   0
  -1  13   3    6.48    4.46   0
   1 -13  -3    6.48    3.43   0
  -1 -13   3    6.47    4.34   0
   1 -13  -3    7.13    4.15   0
  -1  13  -3    3.15    3.56   0
  -1  13  -3    3.10    3.53   0
  -1 -13  -3   -1.76    3.45   0
   1  13   3   -0.26    5.00   0
   1 -13   3    0.60    3.44   0
  -3  13  -3    4.80    3.70   0
  -3  13  -3    2.72    4.48   0
   3 -13   3    0.50    3.46   0
  -5  13  -3    4.33    3.81   0
   5 -13   3    7.08    3.65   0
  -5  13  -3    3.34    3.80   0
  -7  13  -3    3.10    4.13   0
   7 -13   3    7.04    3.96   0
  -7  13  -3    3.45    3.89   0
  -9  13  -3    3.65    4.25   0
  -9  13  -3    5.08    3.95   0
   9 -13   3    1.04    3.98   0
 -10  14   3    0.69    3.58   0
 -10 -14   3    6.17    3.82   0
  10  14  -3    2.24    4.35   0
  10  14  -3   -1.98    5.15   0
  10 -14  -3    2.08    3.90   0
  -8  14   3    3.22    3.72   0
   8  14  -3    2.42    3.99   0
   8 -14  -3    4.84    3.90   0
  -6  14   3    4.09    3.33   0
   6 -14  -3    0.43    3.77   0
   6  14  -3   -1.26    3.86   0
  -4  14   3   -0.12    4.14   0
   4 -14  -3    0.46    4.81   0
   4  14  -3   -1.21    3.89   0
   2  14  -3    1.77    4.67   0
  -2  14   3   -0.08    3.97   0
   2 -14  -3   -0.18    4.48   0
   2 -14  -3   -0.04    4.33   0
   0 -14   3    9.83    3.80   0
   0  14  -3    9.74    3.82   0
   0  14   3    8.50    5.37   0
   0 -14  -3   10.06    3.64   0
  -2  14  -3    2.10    3.76   0
  -2 -14  -3    5.61    4.55   0
   2 -14   3    2.16    3.59   0
   2  14   3    0.10    2.35   0
  -4 -14  -3    1.86    3.81   0
  -4  14  -3    3.64    3.89   0
  -4  14  -3    3.95    3.76   0
   4 -14   3    2.10    3.64   0
   6 -14   3   -4.76    3.90   0
  -6  14  -3    0.58    4.12   0
  -6  14  -3   -2.42    4.00   0
  -9  15   3   -3.61    4.69   0
   9  15  -3   -0.91    4.54   0
   9 -15  -3    2.25    4.04   0
   9  15  -3    1.19    5.24   0
  -7  15   3   -0.77    3.52   0
   7 -15  -3    2.42    4.98   0
   7  15  -3    1.20    5.09   0
  -5  15   3   -0.10    4.27   0
   5 -15  -3    0.10    4.93   0
   5  15  -3    5.37    3.88   0
   3  15  -3    4.61    3.99   0
  -3  15   3    3.13    4.29   0
   3 -15  -3    1.21    4.72   0
   1  15  -3    4.40    3.89   0
   1 -15  -3   -0.88    5.27   0
  -1  15   3   -0.73    5.01   0
   1 -15  -3   -1.44    4.14   0
  -1  15  -3   -0.59    3.82   0
  -1 -15  -3    2.51    3.72   0
   1 -15   3    1.37    3.75   0
   1  15   3   -0.88    6.11   0
  -3 -15  -3    1.95    4.05   0
  -3  15  -3   -0.21    3.99   0
   3 -15   3    1.27    3.85   0
  -5  15  -3    2.59    4.24   0
  -5 -15  -3    5.23    4.26   0
  -5  15  -3    0.68    4.03   0
   5 -15   3   -0.22    4.04   0
   6 -16  -3    0.33    5.25   0
  -6  16   3    2.71    3.77   0
   6  16  -3    0.90    4.26   0
   4  16  -3    2.55    4.13   0
  -4  16   3   -0.66    4.63   0
   4 -16  -3    3.63    5.12   0
   2  16  -3    4.65    5.09   0
  -2  16   3    2.91    4.56   0
   2 -16  -3    1.87    4.89   0
   2 -16  -3   -1.65    4.14   0
   0 -16   3    1.15    4.06   0
   0  16  -3    3.52    4.04   0
   0 -16  -3    6.48    4.10   0
   0  16   3    1.93    5.21   0
  -2  16  -3    3.26    4.15   0
  -2 -16  -3    0.72    4.17   0
   2 -16   3    6.20    4.07   0
 -20   0   4    7.18    3.56   0
 -20   0   4    8.84    5.31   0
  20   0  -4    7.35    3.80   0
 -18   0   4    4.97    3.14   0
  18   0  -4    6.44    3.27   0
 -18   0   4    5.22    5.38   0
 -16   0   4    6.12    4.21   0
  16   0  -4    6.54    3.12   0
 -16   0   4    7.48    3.03   0
 -14   0   4    1.53    3.79   0
 -14   0   4    1.78    2.79   0
  14   0  -4    1.90    2.91   0
 -12   0   4  374.52    4.37   0
  12   0  -4  336.72    4.28   0
 -12   0   4  325.23    6.32   0
  10   0  -4  469.95    4.67   0
 -10   0   4  481.70    4.71   0
   8   0  -4   18.04    1.83   0
  -8   0   4   20.27    2.55   0
   6   0  -4  130.40    3.37   0
   4   0  -4  684.77    6.27   0
   0   0  -4 1698.44   10.86   0
   2   0   4  887.50    8.12   0
  -2   0  -4  750.94    7.78   0
  -4   0  -4    5.21    3.34   0
   4   0   4    3.60    3.15   0
  -6   0  -4   31.12    3.22   0
   6   0   4   26.77    4.58   0
  -8   0  -4   68.08    4.27   0
   8   0   4   58.86    3.84   0
 -10   0  -4   26.58    3.17   0
  10   0   4   18.49    3.50   0
  12   0   4   26.06    4.58   0
 -12   0  -4   38.23    3.63   0
 -14   0  -4    2.78    4.48   0
  14   0   4    6.37    3.97   0
 -19   1   4    0.59    5.52   0
 -19  -1   4   -1.13    5.53   0
  19   1  -4    0.46    3.37   0
 -19  -1   4    2.66    3.41   0
 -19   1   4    0.83    3.42   0
  19  -1  -4    3.72    3.54   0
 -17  -1   4    3.92    2.98   0
 -17   1   4    5.16    5.03   0
 -17   1   4    4.11    3.22   0
  17  -1  -4    8.45    3.21   0
  17   1  -4    5.56    3.15   0
 -17  -1   4    6.39    4.53   0
 -15  -1   4   15.79    2.98   0
 -15  -1   4   10.68    4.13   0
 -15   1   4   10.81    4.68   0
 -15   1   4    8.04    2.83   0
  15  -1  -4   12.48    3.02   0
  15   1  -4   10.79    2.99   0
  13   1  -4   54.72    3.05   0
 -13  -1   4   51.79    4.28   0
 -13   1   4   51.39    4.87   0
 -13  -1   4   54.12    2.96   0
 -13   1   4   54.44    2.95   0
  13  -1  -4   53.72    3.11   0
 -11  -1   4   26.67    2.77   0
  11  -1  -4   20.06    2.70   0
 -11  -1   4   21.83    3.89   0
  11   1  -4   23.57    2.79   0
 -11   1   4   22.29    2.69   0
   9  -1  -4   -0.05    2.47   0
   9   1  -4   -0.38    2.50   0
  -9  -1   4    0.29    2.47   0
  -9   1   4    1.59    2.47   0
   7   1  -4    3.27    3.39   0
   7   1  -4    2.03    2.39   0
  -7   1   4    1.55    2.49   0
   7  -1  -4    0.47    2.60   0
   7  -1  -4    2.69    4.17   0
   5  -1  -4  213.78    4.52   0
   5   1  -4  227.53    4.05   0
   3  -1  -4   23.07    2.84   0
   1   1  -4  449.05    5.82   0
   1  -1  -4  457.05    6.16   0
   1  -1   4  166.95    4.50   0
  -1  -1  -4  146.34    5.18   0
  -1   1  -4  139.84    5.34   0
  -3  -1  -4  146.68    5.12   0
   3  -1   4  154.30    4.30   0
   3   1   4  167.69    5.13   0
  -3   1  -4  146.60    4.32   0
  -5   1  -4   83.72    3.86   0
  -5  -1  -4   89.78    4.10   0
   5   1   4   83.30    4.94   0
   5  -1   4   81.16    3.95   0
  -7   1  -4   28.69    3.44   0
  -7  -1  -4   25.75    3.37   0
   7   1   4   21.76    3.88   0
   7  -1   4   18.97    3.68   0
   9  -1   4   18.77    3.77   0
  -9   1  -4   16.66    3.31   0
   9   1   4   18.32    4.29   0
  -9  -1  -4   21.20    3.21   0
 -11  -1  -4   13.06    4.18   0
 -11   1  -4   17.83    3.37   0
  11  -1   4   10.86    3.64   0
  11   1   4   13.08    4.42   0
 -13   1  -4   -2.72    3.48   0
 -13  -1  -4    2.64    4.23   0
  13   1   4    1.65    4.71   0
  13  -1   4    3.11    4.70   0
 -15   1  -4    1.51    3.84   0
  15   1   4    0.63    5.11   0
  15  -1   4   -0.72    5.07   0
 -15  -1  -4    5.29    4.66   0
 -20   2   4    1.99    7.42   0
  20  -2  -4    5.00    3.73   0
 -20  -2   4    4.66    3.56   0
 -20  -2   4   -1.35    5.20   0
 -20   2   4    1.72    3.66   0
  20   2  -4    2.46    3.75   0
  18  -2  -4    1.25    3.40   0
 -18   2   4    2.45    3.27   0
 -18  -2   4    3.54    4.72   0
 -18   2   4    2.73    6.62   0
 -18  -2   4   -1.77    3.12   0
  18   2  -4    1.23    3.30   0
 -16  -2   4    6.35    3.11   0
 -16   2   4    9.51    3.03   0
 -16   2   4    6.54    5.61   0
 -16  -2   4    6.85    4.36   0
  16  -2  -4   10.96    3.15   0
  16   2  -4    7.33    3.05   0
  14   2  -4    1.47    2.93   0
 -14   2   4    1.88    2.77   0
 -14  -2   4    5.14    2.87   0
 -14  -2   4    6.37    4.12   0
  14  -2  -4    3.91    2.88   0
 -12  -2   4   68.82    4.26   0
 -12   2   4   70.73    2.95   0
  12   2  -4   68.31    3.07   0
 -12  -2   4   77.29    3.06   0
  12  -2  -4   67.73    3.06   0
  10  -2  -4   28.80    2.71   0
 -10  -2   4   25.50    3.14   0
 -10   2   4   22.94    2.74   0
  10   2  -4   26.48    2.78   0
   8   2  -4  166.48    3.44   0
  -8   2   4  152.79    3.44   0
   8  -2  -4  147.00    3.39   0
   6   2  -4  557.08    5.16   0
  -6   2   4  512.90    5.30   0
   6  -2  -4  514.80    5.28   0
   6   2  -4  500.90    6.23   0
   4  -2  -4    3.51    3.12   0
   2   2  -4  414.18    5.33   0
   2  -2  -4  424.39    6.15   0
   0  -2  -4    1.35    3.09   0
   0  -2   4    1.81    3.38   0
   0   2  -4    0.25    3.65   0
  -2   2  -4   30.90    4.61   0
   2  -2   4   30.53    3.54   0
  -2  -2  -4   25.79    4.65   0
  -4  -2  -4    0.57    3.95   0
  -4   2  -4    1.22    3.50   0
   4   2   4   -0.54    4.06   0
   4  -2   4   -2.62    3.37   0
  -6  -2  -4   31.36    3.87   0
  -6   2  -4   22.19    3.53   0
   6   2   4   22.01    4.53   0
   6  -2   4   21.60    3.43   0
  -8   2  -4    1.45    3.31   0
   8   2   4    2.50    4.56   0
   8  -2   4    7.09    4.48   0
  -8  -2  -4    1.82    3.82   0
 -10  -2  -4    1.38    3.75   0
 -10   2  -4   -0.42    3.97   0
  10   2   4   -0.17    3.56   0
  10  -2   4    0.27    3.52   0
 -12  -2  -4    8.19    3.37   0
  12   2   4    5.42    3.90   0
  12  -2   4    7.56    3.75   0
 -12   2  -4    8.96    3.46   0
 -14   2  -4   -1.75    3.75   0
 -14  -2  -4    2.25    3.61   0
  14   2   4    1.94    4.76   0
  14  -2   4    4.56    3.87   0
 -19  -3   4    2.78    4.98   0
 -19   3   4    2.64    3.50   0
  19  -3  -4    3.33    3.55   0
 -19  -3   4   -2.17    3.53   0
  19   3  -4    3.51    3.56   0
 -17  -3   4   23.88    3.68   0
  17  -3  -4   22.24    3.31   0
 -17  -3   4   21.41    3.10   0
 -17   3   4   30.56    3.33   0
  17   3  -4   29.12    3.38   0
  15   3  -4   32.41    3.24   0
 -15   3   4   31.73    2.98   0
 -15  -3   4   30.53    3.50   0
 -15  -3   4    1.07    2.11   0
  15  -3  -4   31.32    3.08   0
 -13   3   4  118.65    3.27   0
  13   3  -4  111.04    3.50   0
 -13  -3   4  100.73    4.35   0
  13  -3  -4  103.53    3.41   0
 -11   3   4    4.79    2.59   0
 -11  -3   4    5.83    3.02   0
  11   3  -4    6.85    2.77   0
  11  -3  -4    7.01    2.76   0
   9  -3  -4   43.13    3.03   0
   9   3  -4   50.90    2.85   0
  -9   3   4   49.09    2.83   0
   7  -3  -4    4.83    2.65   0
   7   3  -4    2.63    2.90   0
  -7   3   4    3.54    2.63   0
   7   3  -4    4.12    2.46   0
  -5   3   4  119.56    3.55   0
   5  -3  -4  117.67    3.59   0
   5   3  -4  118.04    3.72   0
   3   3  -4  211.24    4.17   0
   3  -3  -4  246.27    4.53   0
  -1  -3   4    0.84    3.18   0
   1   3  -4    0.73    3.19   0
   1  -3  -4    1.45    3.02   0
   1  -3   4   15.50    3.37   0
  -1  -3  -4   14.38    5.30   0
  -1   3  -4   16.82    3.60   0
  -3   3  -4   28.96    3.60   0
  -3  -3  -4   33.70    5.03   0
   3  -3   4   35.90    4.07   0
  -5   3  -4    4.62    3.59   0
   5   3   4    5.21    4.64   0
  -5  -3  -4    5.16    4.13   0
   5  -3   4    5.44    3.59   0
  -7   3  -4   22.45    3.55   0
   7   3   4   21.73    5.45   0
   7  -3   4   17.48    3.73   0
  -7  -3  -4   24.34    3.92   0
  -9   3  -4   31.10    4.03   0
  -9  -3  -4   30.66    3.27   0
   9   3   4   27.77    4.58   0
   9  -3   4   28.24    3.60   0
 -11  -3  -4    5.13    3.85   0
 -11   3  -4   -0.22    3.40   0
  11   3   4    6.24    4.40   0
  11  -3   4    0.09    3.69   0
  13   3   4    1.35    4.75   0
 -13  -3  -4    2.42    3.47   0
  13  -3   4    2.58    3.70   0
 -13   3  -4    0.66    3.60   0
  20  -4  -4    3.72    3.77   0
  20   4  -4    1.71    3.94   0
 -18   4   4    0.97    3.28   0
 -18  -4   4    3.87    4.68   0
  18  -4  -4    2.46    3.47   0
  18   4  -4    5.14    3.38   0
 -16   4   4    2.90    2.95   0
  16   4  -4    0.80    3.15   0
 -16  -4   4    1.56    3.40   0
  16  -4  -4    5.15    3.13   0
 -14  -4   4   12.85    3.92   0
  14  -4  -4    7.66    3.02   0
  14   4  -4    7.77    2.91   0
 -14   4   4   14.02    2.85   0
 -12  -4   4  208.96    4.86   0
  12  -4  -4  220.95    3.95   0
  12   4  -4  212.15    3.80   0
 -12   4   4  249.61    3.83   0
  10   4  -4  246.32    4.00   0
 -10  -4   4  239.50    4.26   0
  10  -4  -4  243.04    4.09   0
 -10   4   4  259.16    3.95   0
  -8   4   4   74.58    3.02   0
   8   4  -4   77.16    3.06   0
   8  -4  -4   71.60    3.12   0
   6  -4  -4   64.41    3.17   0
  -6   4   4   66.43    3.08   0
   6   4  -4   61.01    3.28   0
  -4   4   4  581.50    6.42   0
   4   4  -4  576.32    5.49   0
   4   4  -4  531.48    5.52   0
   4  -4  -4  570.98    6.40   0
   2  -4  -4  594.21    7.78   0
   2   4  -4  576.31    5.60   0
   0  -4  -4  349.06    7.90   0
   0  -4   4  347.05    5.01   0
   0  -4  -4  346.87    8.39   0
   0   4  -4  299.48    4.89   0
  -2  -4  -4   52.38    6.38   0
   2  -4   4   59.77    3.52   0
  -2   4  -4   54.22    3.66   0
  -2  -4  -4    1.06    3.82   0
  -4   4  -4    4.88    3.67   0
   4  -4   4    2.94    3.57   0
  -4  -4  -4    6.17    4.82   0
  -6  -4  -4   13.79    4.12   0
  -6   4  -4   12.96    3.56   0
   6   4   4   16.26    5.47   0
   6  -4   4   14.79    3.67   0
  -8  -4  -4   37.09    3.89   0
   8   4   4   29.19    5.21   0
   8  -4   4   21.70    3.72   0
  -8   4  -4   32.13    3.43   0
 -10   4  -4    6.72    3.31   0
 -10  -4  -4    5.20    4.44   0
  10   4   4    7.41    4.50   0
  10  -4   4    4.08    3.22   0
 -12   4  -4   12.02    3.62   0
  12   4   4    8.28    5.42   0
  12  -4   4   14.24    4.45   0
 -12  -4  -4    7.83    4.15   0
 -14  -4  -4    0.08    4.61   0
  14   4   4   -1.09    5.08   0
  14  -4   4   -3.56    3.90   0
 -14   4  -4    1.09    3.76   0
 -19   5   4    7.12    3.59   0
  19  -5  -4   -0.04    3.88   0
 -19  -5   4    2.78    5.17   0
  19   5  -4    3.06    3.81   0
  17   5  -4    6.75    4.00   0
 -17  -5   4    6.65    4.58   0
  17  -5  -4    7.05    3.34   0
 -17   5   4    5.73    3.19   0
  15  -5  -4   14.87    3.17   0
  15   5  -4    9.94    3.14   0
 -15   5   4   12.96    2.95   0
 -15  -5   4   12.49    3.58   0
  13  -5  -4    4.33    3.06   0
  13   5  -4    2.32    2.66   0
 -13   5   4   -0.34    2.84   0
 -13  -5   4    2.24    3.38   0
  11   5  -4    2.57    2.76   0
  11  -5  -4    5.04    2.96   0
 -11  -5   4    1.07    2.96   0
 -11   5   4   -0.56    2.74   0
   9   5  -4   66.58    3.02   0
  -9  -5   4   60.25    3.15   0
   9  -5  -4   62.04    3.89   0
  -9   5   4   60.45    3.06   0
   7  -5  -4   80.01    3.23   0
  -7   5   4   78.82    3.12   0
   5   5  -4   -0.19    2.80   0
  -5   5   4    1.00    3.07   0
   5   5  -4   -0.06    2.73   0
   5  -5  -4   -1.11    3.21   0
  -3   5   4    5.35    2.35   0
   3   5  -4    6.02    2.90   0
   3  -5  -4    6.96    3.34   0
  -1  -5   4    2.01    2.97   0
   1   5  -4    2.49    3.32   0
   1  -5  -4    3.87    4.14   0
   1  -5   4   31.99    3.27   0
  -1   5  -4   25.81    3.49   0
  -3   5  -4   35.11    3.70   0
   3  -5   4   41.85    3.65   0
  -5   5  -4   15.91    3.62   0
   5  -5   4   16.13    3.69   0
  -5  -5  -4   18.82    7.05   0
  -7  -5  -4    2.52    4.35   0
  -7   5  -4    2.32    3.53   0
   7   5   4    2.01    5.24   0
   7  -5   4    2.51    3.67   0
  -9  -5  -4   -0.58    4.18   0
  -9   5  -4    2.54    3.40   0
   9   5   4   -0.08    5.01   0
   9  -5   4   -1.84    3.52   0
 -11  -5  -4    5.51    4.61   0
 -11   5  -4    4.97    3.52   0
  11   5   4    4.97    5.46   0
  11  -5   4    5.00    3.72   0
 -13  -5  -4    0.19    4.37   0
  13   5   4    1.62    5.03   0
  13  -5   4    0.94    4.71   0
 -13   5  -4    3.64    4.58   0
  18   6  -4    0.85    4.42   0
 -18  -6   4    1.93    3.92   0
  18  -6  -4    1.09    3.50   0
 -18   6   4    0.02    3.35   0
  16  -6  -4    5.65    3.30   0
  16   6  -4    1.09    3.24   0
 -16  -6   4    2.50    4.57   0
 -16   6   4    1.40    3.06   0
 -14  -6   4    6.77    3.58   0
  14  -6  -4    5.15    3.17   0
  14   6  -4    4.55    2.90   0
 -14   6   4    7.14    2.99   0
  12   6  -4   43.04    3.01   0
 -12  -6   4   36.83    4.21   0
  12  -6  -4   33.86    3.35   0
 -12   6   4   45.76    3.09   0
 -10  -6   4   22.51    3.14   0
  10  -6  -4   23.15    3.08   0
 -10   6   4   22.26    2.85   0
  10   6  -4   23.28    2.80   0
   8   6  -4    3.89    2.75   0
  -8   6   4    5.63    3.26   0
   8  -6  -4    1.88    3.01   0
   6   6  -4    6.26    3.10   0
   6   6  -4    9.05    3.00   0
   6  -6  -4    9.90    2.82   0
  -6   6   4    6.85    2.67   0
   4   6  -4    9.89    3.07   0
  -4   6   4    7.48    3.18   0
   4   6  -4    7.69    2.79   0
   4  -6  -4    6.20    3.55   0
   2  -6  -4    0.71    3.64   0
  -2   6   4    0.83    3.11   0
   2   6  -4    3.05    3.36   0
   0  -6  -4  186.61    9.55   0
   0  -6   4  218.79    4.27   0
   0   6  -4  178.51    4.21   0
   2  -6   4   64.93    3.54   0
  -2   6  -4   50.00    3.73   0
  -4   6  -4    3.13    3.53   0
   4  -6   4    3.60    3.28   0
  -6   6  -4    0.92    3.69   0
   6  -6   4   -1.72    3.78   0
   8   6   4   13.69    8.18   0
  -8   6  -4   10.69    4.34   0
   8  -6   4   14.54    3.51   0
 -10  -6  -4    1.73    5.45   0
 -10   6  -4    2.63    3.53   0
  10   6   4    1.99    6.17   0
  10  -6   4    2.93    3.59   0
 -12   6  -4    0.66    3.63   0
  12   6   4    1.27    5.51   0
  12  -6   4    6.26    3.80   0
 -12  -6  -4    4.03    5.11   0
 -14  -6  -4    1.29    6.12   0
  17   7  -4    3.84    3.40   0
  17  -7  -4    5.42    3.52   0
 -17  -7   4    2.27    4.92   0
 -17   7   4    4.90    3.40   0
 -15  -7   4    4.98    3.61   0
  15   7  -4    3.10    3.18   0
 -15   7   4    5.27    3.02   0
  15  -7  -4    3.92    3.12   0
  13  -7  -4   34.64    3.44   0
 -13   7   4   43.15    3.16   0
  13   7  -4   44.19    3.69   0
 -13  -7   4   40.49    3.48   0
  11   7  -4    5.54    2.69   0
  11  -7  -4    2.56    3.24   0
 -11   7   4    4.61    2.87   0
 -11  -7   4    7.63    3.15   0
  -9  -7   4    1.06    3.01   0
   9  -7  -4    4.01    3.04   0
  -9   7   4    1.93    2.73   0
   9   7  -4    0.29    2.70   0
   7   7  -4   16.66    3.30   0
  -7   7   4   15.04    2.64   0
   7  -7  -4   13.90    2.94   0
   5   7  -4  145.48    3.67   0
   5   7  -4  147.21    3.99   0
  -5   7   4  146.22    4.23   0
   5  -7  -4  140.35    4.57   0
  -3   7   4    7.37    3.22   0
   3  -7  -4    4.14    3.87   0
   3   7  -4    6.63    2.96   0
   3   7  -4    3.77    3.34   0
   1  -7  -4    0.68    5.21   0
  -1  -7   4    0.45    3.24   0
   1   7  -4    2.10    3.64   0
  -1   7   4    0.82    3.60   0
   1  -7   4   18.29    3.31   0
  -1   7  -4   15.36    3.60   0
  -3   7  -4   77.13    3.83   0
   3  -7   4   82.16    3.69   0
  -5   7  -4   16.42    3.68   0
   5  -7   4   20.83    3.55   0
  -7   7  -4    3.24    3.57   0
   7  -7   4    6.36    3.60   0
  -9   7  -4   22.62    3.74   0
   9  -7   4   20.28    3.71   0
 -11   7  -4    3.41    3.66   0
  11  -7   4    1.18    3.77   0
 -13   7  -4    4.99    3.88   0
  13   7   4    2.28    7.72   0
  13  -7   4    5.35    4.13   0
  18   8  -4    1.64    3.81   0
  18  -8  -4    3.04    3.94   0
 -18  -8   4    2.24    4.34   0
 -18   8   4    1.87    3.77   0
  16  -8  -4    4.16    3.59   0
 -16  -8   4    5.78    3.79   0
  16   8  -4    2.58    3.32   0
 -16   8   4    2.70    3.41   0
 -14  -8   4    3.27    3.61   0
  14  -8  -4    1.88    3.38   0
 -14   8   4   -1.53    3.19   0
  14   8  -4   -1.20    3.82   0
  12   8  -4   34.69    2.96   0
 -12  -8   4   26.05    3.50   0
  12  -8  -4   28.92    4.07   0
 -12   8   4   33.58    3.07   0
  10   8  -4  123.99    3.65   0
  10  -8  -4  113.70    3.57   0
 -10   8   4  115.63    3.41   0
 -10  -8   4  117.55    3.80   0
   8  -8  -4  101.59    3.70   0
   8   8  -4  104.55    3.72   0
  -8   8   4   99.49    3.42   0
   6  -8  -4   -1.27    4.03   0
   6  -8  -4    0.76    3.90   0
   6   8  -4   -1.12    3.25   0
  -6   8   4   -0.64    2.70   0
   4  -8  -4   51.17    4.49   0
   4   8  -4   54.42    3.71   0
   4   8  -4   54.81    3.17   0
  -4   8   4   57.33    3.23   0
   2  -8  -4  174.57    5.71   0
   2   8  -4  204.97    3.89   0
  -2   8   4  210.18    5.67   0
  -2  -8   4  222.94    4.30   0
   2   8  -4  194.12    4.58   0
   0  -8   4   71.70    3.67   0
   0  -8  -4   71.03   10.17   0
   0   8  -4   59.21    3.83   0
   2  -8   4   11.96    3.32   0
  -2   8  -4    3.66    3.45   0
  -4   8  -4    9.15    3.51   0
   4  -8   4   16.65    3.42   0
  -6   8  -4    7.77    3.43   0
   6  -8   4    6.21    3.36   0
  -8   8  -4   12.31    3.62   0
   8  -8   4   11.20    3.69   0
 -10   8  -4    2.71    3.73   0
  10  -8   4    5.61    3.77   0
 -12   8  -4   -4.33    3.99   0
  12  -8   4    2.93    3.95   0
  17  -9  -4    3.44    3.96   0
  17   9  -4    5.09    3.80   0
 -17  -9   4    6.92    4.14   0
 -17   9   4    3.11    3.65   0
  15  -9  -4    7.20    3.68   0
 -15  -9   4    9.81    3.80   0
  15   9  -4   11.49    4.11   0
 -15   9   4    3.49    3.41   0
  13   9  -4    2.11    3.72   0
  13  -9  -4    3.08    3.30   0
 -13   9   4   -1.13    3.18   0
 -13  -9   4    0.77    3.28   0
 -11  -9   4    8.89    3.30   0
  11   9  -4    7.20    3.31   0
 -11   9   4    8.89    2.91   0
  11  -9  -4    8.35    3.11   0
  11   9  -4   10.03    3.56   0
   9  -9  -4   46.43    3.50   0
  -9   9   4   55.00    3.83   0
   9   9  -4   55.83    4.14   0
   9   9  -4   58.86    3.21   0
   7  -9  -4   47.21    4.39   0
  -7   9   4   56.72    3.34   0
   7   9  -4   58.61    3.55   0
   5  -9  -4   14.28    3.92   0
   5  -9  -4   11.67    4.22   0
  -5   9   4   10.87    3.43   0
   5   9  -4   10.52    3.55   0
   3  -9  -4    0.48    4.36   0
   3   9  -4    2.10    3.70   0
  -3   9   4    2.28    3.48   0
   3   9  -4   -0.36    2.92   0
   1   9  -4    4.39    3.06   0
  -1  -9   4   -1.19    3.32   0
   1  -9  -4    2.22    5.41   0
  -1   9   4    2.31    4.57   0
   1   9  -4    3.31    3.66   0
  -1   9  -4   -1.77    3.17   0
   1  -9   4   -1.90    3.46   0
  -1   9  -4    1.28    3.66   0
  -3   9  -4    3.53    3.50   0
   3  -9   4    5.85    3.25   0
  -5   9  -4    7.30    3.45   0
   5  -9   4    9.35    3.26   0
  -7   9  -4   -0.36    3.45   0
   7  -9   4   -3.63    3.58   0
  -9   9  -4    7.10    3.60   0
   9  -9   4    2.53    3.66   0
 -11   9  -4    3.46    3.98   0
  11  -9   4    1.26    4.07   0
  16 -10  -4    8.75    3.75   0
  16  10  -4    0.54    3.61   0
 -16  10   4    1.68    3.69   0
 -16 -10   4    2.83    3.97   0
  14 -10  -4    5.41    3.62   0
 -14 -10   4    0.95    3.72   0
  14  10  -4    3.43    3.52   0
 -14  10   4    4.84    3.28   0
  14  10  -4    5.26    3.35   0
  12 -10  -4    9.84    3.44   0
 -12 -10   4    6.01    3.51   0
 -12  10   4    7.84    3.21   0
  12  10  -4    3.26    3.55   0
  12  10  -4    4.48    3.89   0
  10 -10  -4   29.30    3.37   0
 -10  10   4   35.95    3.19   0
  10  10  -4   36.89    3.63   0
  10  10  -4   38.13    3.21   0
   8 -10  -4   21.28    4.14   0
  -8  10   4   30.30    3.71   0
   8  10  -4   28.51    4.32   0
   6 -10  -4    4.43    3.28   0
  -6  10   4    5.16    2.90   0
   6  10  -4    5.60    3.48   0
   6 -10  -4    2.27    4.07   0
   4 -10  -4    8.12    4.47   0
   4 -10  -4    9.83    3.08   0
   4  10  -4    9.19    3.10   0
  -4  10   4    8.50    3.59   0
   4  10  -4   11.21    4.50   0
   2  10  -4    4.40    3.26   0
   2  10  -4    3.57    3.69   0
   2 -10  -4    4.31    5.09   0
  -2  10   4    3.03    4.03   0
   0 -10   4   79.37    3.76   0
   0  10  -4   76.21    3.67   0
   0  10  -4   62.72    3.84   0
  -2  10  -4   15.62    3.51   0
  -2  10  -4   22.83    3.47   0
   2 -10   4   26.49    3.37   0
  -4  10  -4   -2.51    3.52   0
   4 -10   4    2.66    3.33   0
  -6  10  -4    0.46    3.53   0
   6 -10   4   -2.28    3.43   0
  -8  10  -4    3.84    3.61   0
   8 -10   4    1.12    3.54   0
 -10  10  -4   -3.10    3.89   0
  10 -10   4    3.74    3.94   0
  15 -11  -4    6.65    3.93   0
 -15 -11   4   10.13    5.06   0
  15  11  -4    4.42    3.95   0
  15  11  -4   -0.06    3.68   0
 -15  11   4    1.33    3.48   0
  13 -11  -4    2.97    3.65   0
  13  11  -4    6.68    4.20   0
 -13 -11   4    5.56    3.78   0
 -13  11   4    5.95    3.31   0
  13  11  -4    3.58    3.64   0
  11  11  -4    3.29    3.81   0
  11 -11  -4   -0.10    3.50   0
 -11  11   4    2.27    3.15   0
  11  11  -4   -0.51    3.56   0
 -11 -11   4   -0.84    3.55   0
   9 -11  -4    5.42    4.24   0
  -9  11   4    6.89    3.08   0
   9  11  -4    8.20    3.52   0
   9  11  -4    8.43    3.77   0
   7 -11  -4   13.46    4.18   0
  -7  11   4   11.39    3.66   0
   7  11  -4   13.39    3.64   0
   5 -11  -4    3.61    4.10   0
  -5  11   4    4.26    3.05   0
   5  11  -4   -0.34    3.58   0
   5 -11  -4    3.09    3.54   0
   3  11  -4    2.41    3.21   0
   3 -11  -4    4.05    3.18   0
  -3  11   4    2.87    3.59   0
   3  11  -4    4.24    3.56   0
   3 -11  -4    5.76    5.04   0
  -1  11   4    1.85    4.59   0
   1  11  -4    2.93    3.34   0
  -1 -11   4    7.61    4.08   0
   1 -11  -4    3.30    4.92   0
   1  11  -4    4.01    4.28   0
  -1  11  -4   -3.16    3.55   0
  -1  11  -4    1.79    3.29   0
   1 -11   4    2.84    3.43   0
  -3  11  -4   14.01    3.52   0
  -3  11  -4   18.16    3.49   0
   3 -11   4   17.12    3.40   0
  -5  11  -4   17.39    3.73   0
  -5  11  -4   18.44    3.60   0
   5 -11   4   18.39    3.58   0
  -7  11  -4    3.77    3.63   0
   7 -11   4    3.33    3.67   0
  -9  11  -4    1.55    3.90   0
   9 -11   4    0.70    3.88   0
  14 -12  -4    3.20    3.90   0
 -14 -12   4    2.04    4.08   0
 -14  12   4    4.59    3.51   0
  14  12  -4    6.96    5.05   0
  14  12  -4    2.66    4.47   0
  12 -12  -4    3.84    3.66   0
 -12  12   4    0.35    3.38   0
 -12 -12   4   -0.94    3.91   0
  12  12  -4    3.80    3.85   0
  12  12  -4    5.38    3.44   0
  10 -12  -4    4.23    3.65   0
 -10  12   4    3.13    3.25   0
  10  12  -4    5.25    4.38   0
  10  12  -4    4.53    3.12   0
   8 -12  -4   11.25    4.25   0
  -8  12   4    4.95    3.07   0
   8  12  -4    4.25    3.69   0
  -6  12   4    0.78    3.76   0
   6  12  -4    5.38    4.52   0
   6 -12  -4   -0.66    3.45   0
  -4  12   4    0.93    3.75   0
   4 -12  -4    0.07    4.31   0
   4  12  -4    3.19    3.49   0
   4 -12  -4   -0.53    4.37   0
   2  12  -4   23.84    3.51   0
   2 -12  -4   32.16    3.87   0
   2 -12  -4   25.47    4.53   0
  -2  12   4   26.34    4.08   0
   2  12  -4   27.28    3.59   0
   0  12   4    1.65    6.48   0
   0 -12   4    2.91    3.51   0
   0  12  -4   -2.33    3.57   0
   0  12  -4   -4.23    3.70   0
  -2  12  -4    5.55    3.66   0
  -2  12  -4    3.80    3.60   0
   2 -12   4    2.88    3.47   0
  -4  12  -4    3.01    3.59   0
  -4  12  -4   -0.44    3.63   0
   4 -12   4    1.92    3.49   0
  -6  12  -4   -0.45    3.74   0
  -6  12  -4    4.30    4.72   0
   6 -12   4    2.84    3.68   0
  -8  12  -4    6.03    4.17   0
  -8  12  -4    0.37    3.95   0
   8 -12   4    2.81    3.86   0
  13 -13  -4    1.63    3.96   0
 -13  13   4   -0.52    3.71   0
  13  13  -4   -1.21    4.15   0
  13  13  -4    2.66    4.48   0
  11 -13  -4    1.18    3.83   0
  11  13  -4    2.49    3.56   0
 -11  13   4    3.51    4.36   0
  11  13  -4    3.67    3.96   0
  -9  13   4    0.97    4.03   0
   9  13  -4    2.43    4.92   0
   9  13  -4   -1.16    3.30   0
   9 -13  -4   -3.07    4.49   0
  -7  13   4    5.01    3.16   0
   7  13  -4    6.70    4.76   0
   7 -13  -4   -0.29    4.37   0
   5 -13  -4    3.27    4.34   0
  -5  13   4    4.06    3.97   0
   5  13  -4    1.18    3.75   0
   5 -13  -4    2.74    3.81   0
   3 -13  -4    7.90    4.33   0
  -3  13   4    9.74    4.00   0
   3 -13  -4   11.43    5.43   0
   3  13  -4    6.69    3.70   0
  -1  13   4    1.22    5.04   0
  -1 -13   4    2.12    3.45   0
   1 -13  -4    0.68    4.43   0
   1 -13  -4    2.02    5.36   0
   1  13  -4    0.55    3.58   0
   1  13  -4    2.78    3.55   0
  -1  13  -4    4.76    3.79   0
  -1  13  -4    1.99    3.47   0
   1 -13   4    1.74    3.50   0
  -3  13  -4    2.80    3.66   0
  -3  13  -4    3.68    3.82   0
   3 -13   4    8.00    3.51   0
  -5  13  -4    2.78    3.90   0
  -5  13  -4   -0.13    3.91   0
   5 -13   4    0.59    3.77   0
  -7  13  -4   -4.03    4.25   0
  -7  13  -4   -2.20    4.01   0
   7 -13   4    0.51    3.86   0
 -10  14   4    5.04    3.72   0
  10  14  -4    8.08    4.28   0
  10  14  -4    5.23    3.62   0
  10 -14  -4    5.93    3.87   0
  -8  14   4    0.23    4.22   0
   8  14  -4    1.19    3.97   0
   8 -14  -4   -2.22    3.80   0
  -6  14   4    0.69    3.44   0
   6 -14  -4   -0.82    4.71   0
   6  14  -4    1.87    3.84   0
   4 -14  -4    4.02    3.68   0
  -4  14   4   -2.25    4.70   0
   4 -14  -4   -0.22    4.80   0
   4  14  -4    3.75    3.85   0
   2 -14  -4    2.12    3.80   0
   2 -14  -4    0.02    4.46   0
  -2  14   4    0.89    4.74   0
   2  14  -4    5.90    3.77   0
   0  14  -4    0.14    3.79   0
   0 -14  -4    1.14    3.71   0
   0 -14   4    2.61    3.64   0
   0  14   4    1.14    8.58   0
  -2  14  -4    2.81    4.61   0
  -2  14  -4    0.71    3.92   0
   2 -14   4    3.42    3.63   0
  -4  14  -4    3.46    3.90   0
  -4  14  -4    2.02    4.02   0
   4 -14   4   -2.14    3.86   0
  -6  14  -4    1.77    5.26   0
  -6  14  -4   -2.07    4.11   0
   6 -14   4    4.29    4.08   0
  -9  15   4    6.05    3.79   0
   9  15  -4    1.96    3.85   0
   9  15  -4    5.53    5.30   0
   9 -15  -4   -1.07    4.07   0
  -7  15   4    5.98    3.67   0
   7 -15  -4    4.42    4.13   0
   7  15  -4    7.73    5.12   0
  -5  15   4    2.09    4.45   0
   5 -15  -4    0.72    5.15   0
   5  15  -4    4.70    4.04   0
   3 -15  -4    1.21    3.98   0
   3 -15  -4    2.04    4.65   0
  -3  15   4    1.49    5.02   0
   3  15  -4    3.04    3.98   0
   1  15  -4    2.36    4.11   0
  -1  15   4    0.99    5.65   0
   1 -15  -4    3.42    3.96   0
  -1  15  -4    2.62    3.94   0
  -1 -15  -4    0.91    4.98   0
   1 -15   4   -0.61    3.86   0
  -3 -15  -4   -1.03    4.17   0
  -3  15  -4    2.47    4.27   0
  -3  15  -4    2.31    4.11   0
   3 -15   4    4.10    3.87   0
   4  16  -4   -2.21    4.20   0
  -4  16   4    1.89    5.66   0
   4 -16  -4    3.37    6.01   0
   2  16  -4   -0.61    5.25   0
   2 -16  -4    0.52    5.35   0
   2 -16  -4    1.51    5.65   0
  -2  16   4    4.08    5.35   0
 -19   1   5   14.02    3.48   0
 -19  -1   5    8.20    4.91   0
 -19  -1   5   11.07    3.43   0
  19  -1  -5   12.13    3.57   0
  19   1  -5   10.00    3.57   0
 -17   1   5   25.86    3.16   0
 -17  -1   5   20.65    3.25   0
  17  -1  -5   27.36    3.37   0
  17   1  -5   20.65    3.32   0
  15   1  -5    7.76    2.92   0
 -15   1   5    6.44    2.75   0
 -15  -1   5    5.32    2.87   0
  15  -1  -5    5.17    2.87   0
  13  -1  -5   38.14    2.99   0
 -13   1   5   38.37    2.91   0
  13   1  -5   36.47    2.26   0
 -13  -1   5   35.44    3.00   0
  11  -1  -5  190.90    3.57   0
 -11   1   5  223.34    3.56   0
  11   1  -5  186.66    3.51   0
   9   1  -5   -0.14    2.52   0
  -9   1   5    0.51    1.78   0
   9  -1  -5    1.71    2.61   0
   7   1  -5   85.61    2.96   0
   7  -1  -5   89.11    3.03   0
   7   1  -5   80.87    3.99   0
   5   1  -5   17.26    2.68   0
   5  -1  -5  173.88    3.83   0
   3  -1  -5    1.06    2.58   0
   3   1  -5    1.62    3.05   0
   1  -1  -5  106.38    4.21   0
   1   1  -5  108.44    3.90   0
   1  -1   5  174.18    4.30   0
  -1  -1  -5  147.68    5.39   0
  -1   1  -5  147.48    5.03   0
  -3  -1  -5   23.46    4.65   0
   3   1   5   29.66    4.32   0
   3  -1   5   31.13    3.94   0
  -3   1  -5   26.76    3.58   0
  -5   1  -5   13.20    3.53   0
  -5  -1  -5   15.38    3.57   0
   5  -1   5   11.21    3.35   0
   5   1   5   13.77    3.47   0
  -7   1  -5   26.88    3.62   0
  -7  -1  -5   23.78    3.58   0
   7   1   5   22.67    4.48   0
   7  -1   5   19.49    3.59   0
   9  -1   5   10.13    3.75   0
  -9   1  -5   11.02    4.06   0
   9   1   5    8.34    3.61   0
  -9  -1  -5    4.80    3.98   0
  11   1   5    2.69    3.92   0
  11  -1   5    4.23    4.71   0
 -11   1  -5   -0.70    4.19   0
 -11  -1  -5    2.51    3.55   0
 -13  -1  -5    7.90    3.79   0
  13   1   5    8.54    5.19   0
  13  -1   5    5.35    4.13   0
 -13   1  -5    6.55    4.68   0
 -20   2   5    2.39    3.74   0
 -20  -2   5    8.61    5.43   0
  20  -2  -5    5.85    3.86   0
  20   2  -5   15.36    3.73   0
 -20  -2   5   -0.16    2.55   0
 -18  -2   5    3.71    4.72   0
  18  -2  -5    5.90    3.32   0
 -18  -2   5   -0.41    3.29   0
  18   2  -5    2.48    3.40   0
 -18   2   5    1.54    3.25   0
 -16  -2   5   -0.97    2.29   0
  16   2  -5    9.44    3.20   0
 -16  -2   5    6.04    4.29   0
  16  -2  -5    6.90    3.02   0
 -16   2   5    8.90    2.95   0
  14   2  -5  195.74    3.86   0
 -14   2   5  203.79    3.63   0
  14  -2  -5  172.85    3.64   0
  12  -2  -5  365.49    4.29   0
  12   2  -5  345.27    4.20   0
 -12   2   5  372.36    4.21   0
  10   2  -5    7.92    2.55   0
 -10   2   5    4.32    2.67   0
  10  -2  -5    2.79    2.75   0
  -8   2   5   78.32    3.06   0
   8   2  -5   73.26    3.52   0
   8  -2  -5   68.46    5.43   0
   8  -2  -5   68.41    3.06   0
   8   2  -5   72.65    2.41   0
   6   2  -5   35.91    2.67   0
   6  -2  -5   66.22    3.06   0
   4  -2  -5    2.28    2.47   0
   2  -2  -5   21.42    3.09   0
   2   2  -5  628.85    5.94   0
   0  -2   5  303.11    4.74   0
   0  -2  -5  292.18    5.93   0
   0   2  -5  274.80    4.87   0
   2  -2   5    6.62    3.15   0
  -2   2  -5    6.04    3.42   0
  -2  -2  -5    4.39    4.35   0
  -4   2  -5   38.90    3.55   0
  -4  -2  -5   42.71    4.48   0
   4   2   5   43.29    4.29   0
   4  -2   5   41.62    3.45   0
  -6   2  -5   34.99    3.62   0
  -6  -2  -5   38.93    4.23   0
   6   2   5   39.00    4.56   0
   6  -2   5   34.96    3.77   0
  -8   2  -5    6.55    4.07   0
   8   2   5    6.67    4.27   0
   8  -2   5    8.05    3.59   0
  -8  -2  -5    3.46    4.01   0
 -10   2  -5    4.94    3.37   0
  10   2   5    2.84    4.52   0
  10  -2   5   -0.93    3.64   0
 -10  -2  -5   -2.16    3.42   0
  12   2   5    0.04    4.83   0
  12  -2   5   -1.00    3.95   0
 -12   2  -5    2.59    4.41   0
 -12  -2  -5    2.68    4.32   0
  19  -3  -5    3.69    3.49   0
 -19   3   5    2.85    3.35   0
  19   3  -5    1.82    3.46   0
 -19  -3   5    0.96    5.06   0
  17   3  -5    3.69    3.18   0
 -17  -3   5    5.98    4.50   0
 -17   3   5    1.31    3.03   0
  17  -3  -5   -0.25    3.09   0
  15   3  -5    3.41    2.97   0
 -15  -3   5   -0.07    3.24   0
 -15   3   5    1.60    2.82   0
  15  -3  -5   -2.94    2.96   0
 -13   3   5    3.41    2.87   0
  13   3  -5    6.54    2.82   0
  13  -3  -5    5.61    2.97   0
  11  -3  -5   22.63    2.90   0
  11   3  -5   24.91    2.79   0
 -11   3   5   19.39    2.84   0
  -9   3   5    7.21    3.27   0
   9  -3  -5    7.61    2.74   0
   9   3  -5    8.14    2.57   0
   7   3  -5   90.35    3.08   0
   7   3  -5   85.00    4.03   0
   7  -3  -5   80.57    3.13   0
  -7   3   5   91.23    3.15   0
   5  -3  -5   62.92    3.02   0
   3  -3  -5  286.74    4.70   0
   3   3  -5  272.84    4.39   0
   1  -3  -5  334.43    5.81   0
   1  -3  -5  310.71    5.94   0
   1   3  -5  283.76    4.60   0
   1  -3   5  342.97    4.91   0
  -1  -3  -5  284.73    7.08   0
  -1   3  -5  281.62    4.88   0
  -3  -3  -5   67.52    5.34   0
   3  -3   5   77.91    3.67   0
  -3   3  -5   68.24    4.03   0
  -5   3  -5    4.02    3.48   0
   5   3   5    0.34    4.54   0
  -5  -3  -5    0.28    4.50   0
   5  -3   5   -0.73    3.48   0
   7   3   5    6.00    3.90   0
   7  -3   5    4.22    3.59   0
  -7  -3  -5    6.17    3.65   0
  -7   3  -5    5.00    4.09   0
  -9  -3  -5   20.98    4.21   0
  -9   3  -5   24.29    3.47   0
   9   3   5   19.88    4.58   0
   9  -3   5   22.40    3.84   0
 -11  -3  -5    3.08    4.20   0
 -11   3  -5    0.90    3.57   0
  11   3   5    3.58    4.75   0
  11  -3   5    4.64    3.88   0
  13   3   5    2.52    5.13   0
 -13  -3  -5   -0.07    4.56   0
  13  -3   5    2.91    4.28   0
 -13   3  -5   -1.71    3.84   0
  20  -4  -5    3.44    3.70   0
 -20   4   5    8.21    3.62   0
  20   4  -5    8.79    3.72   0
 -20  -4   5    5.71    5.43   0
  18   4  -5    7.56    3.34   0
 -18   4   5    1.12    3.18   0
  18  -4  -5    2.84    3.41   0
 -18  -4   5    3.48    4.75   0
  16   4  -5    0.87    3.04   0
 -16   4   5    2.66    2.98   0
  16  -4  -5   -0.21    3.08   0
 -16  -4   5    4.26    4.24   0
 -14   4   5   77.73    3.27   0
 -14  -4   5   67.72    3.75   0
  14  -4  -5   66.55    3.24   0
  14   4  -5   71.75    3.24   0
  12   4  -5   57.95    3.21   0
 -12   4   5   63.83    3.10   0
  12  -4  -5   58.28    3.20   0
 -10   4   5   -0.83    2.61   0
  10   4  -5    0.68    2.74   0
  10  -4  -5    1.33    2.85   0
   8   4  -5    9.24    2.86   0
   8  -4  -5   10.29    2.74   0
   8   4  -5    8.42    2.59   0
  -8   4   5   10.14    2.65   0
   6  -4  -5   17.88    3.37   0
   6   4  -5   16.55    2.98   0
  -6   4   5   17.47    2.64   0
   4   4  -5   10.39    2.94   0
   4  -4  -5    9.79    3.15   0
   2   4  -5   63.06    3.43   0
   2  -4  -5   62.94    3.91   0
   0  -4   5   80.50    3.73   0
   0  -4  -5   81.54    5.33   0
   0   4  -5   71.40    3.92   0
   0  -4  -5   90.80    4.27   0
  -2  -4  -5   63.63    6.01   0
   2  -4   5   70.27    3.75   0
  -2   4  -5   57.11    3.88   0
  -4   4  -5   17.08    3.61   0
   4  -4   5   19.06    3.50   0
  -4  -4  -5   20.86    5.25   0
  -6   4  -5    0.89    3.44   0
   6   4   5   -0.70    4.51   0
   6  -4   5    2.54    3.36   0
  -6  -4  -5   -0.11    4.14   0
  -8  -4  -5    6.89    4.42   0
  -8   4  -5    3.64    3.30   0
   8   4   5   11.33    4.79   0
   8  -4   5    8.29    4.35   0
 -10   4  -5    3.92    4.09   0
 -10  -4  -5    1.60    4.71   0
  10   4   5    2.58    4.47   0
  10  -4   5    3.49    3.64   0
  12   4   5    1.78    5.52   0
 -12   4  -5    3.47    3.72   0
  12  -4   5    6.54    4.07   0
 -12  -4  -5    0.21    5.04   0
  19   5  -5    7.47    3.69   0
 -19  -5   5    9.59    5.15   0
 -19   5   5   10.13    3.58   0
  19  -5  -5   13.06    3.68   0
  17   5  -5    8.25    3.30   0
 -17   5   5    6.77    3.22   0
 -17  -5   5    5.25    3.69   0
  17  -5  -5    8.74    3.27   0
 -15   5   5   14.91    3.10   0
 -15  -5   5   12.30    4.31   0
  15   5  -5   14.41    2.94   0
  15  -5  -5   13.77    3.13   0
 -13   5   5   23.52    2.95   0
  13  -5  -5   27.34    3.16   0
  13   5  -5   24.51    3.01   0
 -11   5   5  122.96    3.44   0
  11   5  -5  144.83    3.46   0
  11  -5  -5  129.75    3.63   0
  -9   5   5   29.66    2.87   0
   9   5  -5   34.06    2.80   0
   9  -5  -5   25.71    3.03   0
   7   5  -5   14.65    3.12   0
  -7   5   5   18.02    2.69   0
   7  -5  -5   15.96    2.69   0
   5  -5  -5   19.31    3.32   0
   5   5  -5   18.90    3.12   0
   5   5  -5   19.28    3.08   0
  -5   5   5   20.50    3.19   0
   3   5  -5    5.85    3.18   0
   3  -5  -5    4.50    3.37   0
  -1  -5   5   39.18    3.31   0
   1   5  -5   29.66    3.69   0
   1  -5  -5   39.14    4.20   0
   1  -5   5  415.58    4.99   0
  -1  -5  -5  428.20   10.41   0
  -1   5  -5  328.27    4.98   0
  -1  -5  -5  340.64   10.59   0
  -3   5  -5    3.46    3.66   0
   3  -5   5    8.32    3.28   0
  -3  -5  -5   13.91    7.91   0
  -5   5  -5    2.74    3.65   0
  -5  -5  -5    3.29    5.72   0
   5  -5   5    5.33    3.48   0
  -7   5  -5   31.94    3.58   0
   7  -5   5   32.69    3.58   0
  -7  -5  -5   39.36    5.33   0
  -9  -5  -5    2.80    4.58   0
   9   5   5    4.00    5.48   0
   9  -5   5    6.11    3.70   0
  -9   5  -5    5.01    3.36   0
 -11  -5  -5    1.09    4.94   0
  11   5   5    1.27    5.97   0
 -11   5  -5    6.52    3.60   0
  11  -5   5    0.99    3.90   0
  13   5   5    1.30    5.95   0
 -13  -5  -5    3.70    5.50   0
  13  -5   5    2.51    4.18   0
 -13   5  -5    1.93    4.89   0
  18   6  -5   -0.99    3.50   0
 -18   6   5   -1.38    3.47   0
 -18  -6   5    6.05    3.88   0
  18  -6  -5    3.28    3.51   0
 -16   6   5    7.82    3.18   0
 -16  -6   5    9.03    3.71   0
  16   6  -5    8.84    3.23   0
  16  -6  -5    6.05    3.26   0
 -14   6   5   60.77    3.28   0
 -14  -6   5   48.51    3.63   0
  14  -6  -5   58.91    3.55   0
  14   6  -5   60.91    3.32   0
 -12   6   5   65.07    3.24   0
  12   6  -5   58.58    3.09   0
  12  -6  -5   58.75    3.37   0
 -10   6   5    0.26    2.76   0
  10   6  -5    2.47    2.70   0
  10  -6  -5    1.96    3.00   0
  -8   6   5   17.62    3.36   0
   8  -6  -5   13.19    5.98   0
   8  -6  -5   13.80    3.65   0
   6   6  -5   49.26    3.39   0
   6   6  -5   45.12    3.28   0
  -6   6   5   49.34    3.37   0
   6  -6  -5   48.79    3.55   0
  -4   6   5   72.44    3.89   0
   4   6  -5   68.61    2.61   0
   4   6  -5   72.58    3.52   0
   4  -6  -5   73.37    4.14   0
   2   6  -5   13.67    3.44   0
   2  -6  -5   11.73    3.59   0
   0  -6   5   10.28    3.19   0
   0  -6  -5   11.76    6.12   0
   0  -6  -5   13.22    7.10   0
   0   6  -5   11.32    3.47   0
   2  -6   5    6.48    3.24   0
  -2   6  -5    3.40    3.47   0
  -4   6  -5    9.74    3.76   0
   4  -6   5    9.21    3.59   0
  -6   6  -5   24.21    3.54   0
   6  -6   5   24.97    3.56   0
  -8   6  -5    3.75    3.46   0
  -8  -6  -5    0.12    3.15   0
   8  -6   5    3.12    3.52   0
 -10   6  -5   -0.02    4.32   0
  10  -6   5    0.58    3.65   0
  12   6   5    2.92    6.76   0
 -12  -6  -5    2.18    6.78   0
 -12   6  -5    2.72    3.66   0
  12  -6   5   -0.60    4.04   0
 -17   7   5    8.67    3.48   0
  17   7  -5    8.42    3.49   0
 -17  -7   5   10.29    3.89   0
  17  -7  -5    8.67    3.52   0
 -15  -7   5    0.05    3.57   0
  15  -7  -5   -3.53    3.38   0
  15   7  -5    4.48    3.03   0
 -15   7   5    2.51    3.09   0
  13   7  -5    0.27    2.98   0
  13  -7  -5    5.20    3.09   0
 -13   7   5    2.28    2.88   0
  11  -7  -5    4.28    2.96   0
  11   7  -5    0.02    2.73   0
 -11   7   5    1.75    2.86   0
   9   7  -5   65.68    3.09   0
  -9   7   5   70.29    3.08   0
   9   7  -5   65.55    3.43   0
   9  -7  -5   57.15    3.31   0
  -7   7   5   43.22    3.57   0
   7  -7  -5   42.05    4.87   0
   7   7  -5   40.33    3.17   0
   7   7  -5   42.32    3.37   0
   7  -7  -5   39.11    3.82   0
   5   7  -5   15.47    3.06   0
   5   7  -5   14.48    3.29   0
   5  -7  -5   16.73    3.19   0
  -5   7   5   17.73    3.43   0
  -3   7   5   19.69    3.41   0
   3   7  -5   37.48    3.10   0
   3  -7  -5   41.21    4.45   0
   3   7  -5   35.35    3.59   0
   1  -7  -5   46.04    6.45   0
  -1  -7   5   50.37    3.34   0
   1   7  -5   51.97    3.68   0
   1  -7   5    3.89    3.15   0
  -1   7  -5   -0.30    3.45   0
  -3   7  -5    0.18    3.57   0
   3  -7   5    2.69    3.31   0
  -5   7  -5    0.50    3.52   0
   5  -7   5    6.66    3.38   0
  -7   7  -5    3.44    3.56   0
   7  -7   5    5.86    3.45   0
   9  -7   5    3.93    3.78   0
  -9   7  -5    2.50    3.63   0
 -11   7  -5    0.84    3.82   0
  11  -7   5    6.73    4.12   0
 -18   8   5   -1.91    3.72   0
  18   8  -5    0.43    3.75   0
  18  -8  -5   -0.43    3.85   0
 -18  -8   5    1.00    4.29   0
  16  -8  -5    7.11    3.57   0
 -16  -8   5   11.51    3.96   0
  16   8  -5    6.04    3.50   0
 -16   8   5    4.38    3.41   0
  14  -8  -5    5.60    3.29   0
 -14   8   5    9.14    3.04   0
  14   8  -5   10.42    3.92   0
  12  -8  -5    8.54    3.19   0
  12   8  -5   10.73    3.18   0
 -12   8   5    9.60    3.09   0
  10  -8  -5    0.58    3.20   0
  10   8  -5    2.57    3.14   0
 -10   8   5    1.98    2.83   0
  10   8  -5   -1.35    2.76   0
   8  -8  -5   43.92    3.36   0
   8   8  -5   36.62    3.38   0
  -8   8   5   44.17    3.10   0
   6   8  -5   44.67    3.44   0
  -6   8   5   46.66    3.74   0
   6   8  -5   39.81    3.22   0
   6  -8  -5   47.96    3.44   0
   4   8  -5    3.31    3.00   0
   4  -8  -5    6.63    3.95   0
   4   8  -5    9.51    3.44   0
  -4   8   5    5.38    3.43   0
   2  -8  -5  119.40    5.94   0
   2   8  -5  134.82    3.58   0
   2   8  -5  113.15    4.10   0
   0  -8   5  129.31    3.88   0
   0   8  -5  109.36    4.02   0
   2  -8   5   14.32    3.35   0
  -2   8  -5   14.14    3.53   0
  -4   8  -5    6.81    3.31   0
   4  -8   5   -0.24    3.18   0
  -6   8  -5    6.28    3.52   0
   6  -8   5    4.24    3.49   0
  -8   8  -5    0.20    3.56   0
   8  -8   5    0.69    3.59   0
 -10   8  -5   -1.35    3.96   0
  10  -8   5   -2.90    4.04   0
  17  -9  -5    6.20    3.86   0
 -17  -9   5    2.30    4.25   0
  17   9  -5   -0.34    3.80   0
 -17   9   5    5.08    3.65   0
  15  -9  -5   -0.66    3.51   0
 -15  -9   5    0.66    3.94   0
  15   9  -5    2.70    4.11   0
 -15   9   5   -0.17    3.38   0
  13  -9  -5   -0.07    3.18   0
  13   9  -5   -0.73    3.18   0
 -13   9   5    0.67    2.96   0
  11   9  -5    1.40    3.09   0
  11  -9  -5    2.59    3.22   0
  11   9  -5   -0.98    3.25   0
 -11   9   5    1.58    2.91   0
   9  -9  -5   13.62    3.91   0
   9   9  -5   14.82    3.23   0
  -9   9   5   14.23    2.98   0
   7  -9  -5   93.37    5.18   0
   7  -9  -5   83.66    3.82   0
   7   9  -5   82.69    3.84   0
  -7   9   5   95.37    4.04   0
   5   9  -5   69.74    3.54   0
   5  -9  -5   67.04    4.72   0
  -5   9   5   79.71    4.11   0
   5   9  -5   68.65    3.90   0
   3  -9  -5    3.60    4.91   0
   3   9  -5    5.15    3.04   0
  -3   9   5    3.47    3.43   0
   3   9  -5    0.88    3.84   0
   1   9  -5   24.77    3.18   0
  -1  -9   5   18.51    3.42   0
   1  -9  -5   18.13    7.63   0
   1   9  -5   20.47    3.62   0
   1  -9   5  133.63    3.89   0
  -1   9  -5  111.40    3.95   0
  -3   9  -5   29.59    3.51   0
   3  -9   5   39.28    3.47   0
  -5   9  -5    5.03    3.45   0
   5  -9   5    0.73    3.45   0
  -7   9  -5    6.02    3.55   0
   7  -9   5    8.09    3.65   0
  -9   9  -5    5.39    3.74   0
   9  -9   5    2.42    3.76   0
  16 -10  -5    4.93    3.73   0
  16  10  -5    3.31    4.02   0
  16  10  -5    3.34    3.66   0
 -16  10   5    3.67    3.61   0
  14  10  -5    6.83    3.37   0
  14 -10  -5    4.77    3.51   0
  14  10  -5    7.98    4.61   0
 -14  10   5    4.75    3.35   0
  12 -10  -5    7.16    3.37   0
  12  10  -5    5.03    3.51   0
 -12  10   5    3.09    3.85   0
  12  10  -5    3.31    3.21   0
  10  10  -5   18.75    3.59   0
  10  10  -5   23.23    3.29   0
 -10  10   5   20.82    3.84   0
  10 -10  -5   20.02    3.56   0
   8 -10  -5    8.66    3.98   0
   8  10  -5   11.99    3.22   0
  -8  10   5    9.40    3.45   0
   6 -10  -5   26.47    3.59   0
   6 -10  -5   27.55    4.31   0
   6  10  -5   21.10    3.48   0
  -6  10   5   28.52    3.81   0
   4 -10  -5   60.59    4.77   0
  -4  10   5   71.18    4.29   0
   4  10  -5   61.99    3.89   0
   4  10  -5   65.06    3.49   0
  -2  10   5    1.60    4.22   0
   2  10  -5    2.60    3.08   0
   2  10  -5    4.48    3.51   0
   2 -10  -5    0.33    5.10   0
   0  10  -5    1.00    3.22   0
   0 -10   5    0.15    3.32   0
   0  10  -5    3.14    3.40   0
  -2  10  -5    3.32    3.45   0
   2 -10   5    0.21    3.39   0
  -4  10  -5    0.20    3.50   0
   4 -10   5    0.14    3.29   0
   6 -10   5   12.94    3.52   0
  -6  10  -5   12.51    3.51   0
  -8  10  -5    6.16    3.71   0
   8 -10   5    3.77    3.79   0
  15 -11  -5   -0.27    3.84   0
  15  11  -5    5.47    4.81   0
 -15  11   5    1.97    3.55   0
  15  11  -5    0.46    3.75   0
  13 -11  -5   -0.16    3.60   0
  13  11  -5    2.29    3.49   0
  13  11  -5    0.84    3.70   0
 -13  11   5    2.77    3.40   0
  11 -11  -5    1.68    4.29   0
  11  11  -5    0.99    3.27   0
  11  11  -5    1.95    3.57   0
 -11  11   5    0.18    3.25   0
   9 -11  -5   11.20    3.43   0
   9  11  -5   13.67    3.65   0
  -9  11   5   15.63    3.19   0
   7 -11  -5   -1.39    3.55   0
   7 -11  -5    1.56    4.27   0
   7  11  -5   -4.26    4.13   0
  -7  11   5   -1.21    3.08   0
   5 -11  -5    2.81    3.41   0
  -5  11   5    3.29    3.55   0
   5 -11  -5    1.87    4.27   0
   5  11  -5    6.18    3.59   0
   3  11  -5    9.00    3.30   0
  -3  11   5    7.72    4.29   0
   3  11  -5    1.42    3.59   0
   3 -11  -5    4.32    4.50   0
   1  11  -5    4.34    3.31   0
  -1 -11   5    2.60    3.39   0
   1 -11  -5    1.13    8.15   0
   1  11  -5   -1.07    3.56   0
  -1  11  -5    0.70    3.54   0
   1 -11   5    0.18    3.34   0
  -1  11  -5   -1.82    3.49   0
  -3  11  -5   -0.64    3.57   0
  -3  11  -5    3.82    3.51   0
   3 -11   5    2.66    3.46   0
  -5  11  -5    6.93    3.53   0
   5 -11   5    2.62    3.53   0
  -7  11  -5   -5.28    3.72   0
   7 -11   5    1.11    3.63   0
  14 -12  -5    5.71    3.91   0
  14  12  -5    3.02    3.76   0
  14  12  -5   -0.94    4.17   0
 -14  12   5    0.33    3.56   0
  12 -12  -5    3.15    4.72   0
  12  12  -5    2.77    3.96   0
 -12  12   5    5.57    3.50   0
  12  12  -5    3.68    3.53   0
  10 -12  -5    0.59    3.61   0
  10  12  -5   -0.80    3.71   0
 -10  12   5   -0.53    3.32   0
  10  12  -5    3.49    3.34   0
   8 -12  -5    0.46    4.22   0
   8  12  -5    1.67    3.74   0
  -8  12   5    2.28    3.31   0
   6 -12  -5    1.48    4.37   0
   6  12  -5    0.86    3.73   0
  -6  12   5    3.26    4.04   0
   6 -12  -5    3.96    4.45   0
  -4  12   5    0.10    3.87   0
   4  12  -5    2.58    3.38   0
   4 -12  -5    1.35    3.50   0
   4  12  -5   -1.43    3.46   0
   4 -12  -5    0.50    4.50   0
  -2  12   5    1.74    4.87   0
   2  12  -5    3.25    3.52   0
   2 -12  -5    2.02    5.55   0
   2  12  -5   -1.46    3.74   0
   0  12  -5   -0.24    3.54   0
   0 -12   5   -0.55    3.48   0
   0  12  -5    0.32    3.61   0
  -2  12  -5   -2.40    3.57   0
  -2  12  -5    1.49    3.73   0
   2 -12   5    1.87    3.48   0
  -4  12  -5    0.47    3.69   0
  -4  12  -5    1.01    3.59   0
   4 -12   5   -1.66    3.61   0
  -6  12  -5   -1.28    3.80   0
  -6  12  -5    1.89    4.00   0
   6 -12   5    6.80    3.68   0
  13 -13  -5    1.08    4.11   0
  11 -13  -5    2.70    4.75   0
  11  13  -5    6.43    4.12   0
 -11  13   5    1.29    3.72   0
  11  13  -5   -0.00    4.35   0
   9 -13  -5    9.44    3.74   0
   9  13  -5   10.55    3.93   0
  -9  13   5   12.16    4.20   0
   7  13  -5   10.94    3.83   0
  -7  13   5    4.84    3.42   0
   7 -13  -5    6.27    4.55   0
   5 -13  -5    2.26    4.74   0
   5  13  -5    0.67    3.78   0
   5 -13  -5    3.25    4.67   0
  -5  13   5    0.61    4.02   0
   3  13  -5    3.29    3.55   0
   3 -13  -5    0.96    3.64   0
  -3  13   5    4.45    4.68   0
   3 -13  -5    3.72    5.42   0
   3  13  -5    4.43    3.78   0
   1  13  -5    5.38    3.67   0
   1  13  -5    1.75    3.67   0
  -1  13  -5   -1.80    3.81   0
  -1  13  -5    1.91    3.75   0
   1 -13   5    4.88    3.59   0
  -3  13  -5    6.56    3.87   0
  -3  13  -5    3.34    4.03   0
   3 -13   5   -3.68    3.77   0
  -5  13  -5    5.68    4.22   0
   5 -13   5   -2.14    3.84   0
  -5  13  -5    0.93    4.01   0
 -10  14   5    2.30    3.71   0
  10  14  -5    1.64    4.28   0
  10  14  -5    3.11    3.79   0
  10 -14  -5   -0.78    4.00   0
  -8  14   5    6.15    3.60   0
   8  14  -5    6.96    5.03   0
   8 -14  -5    5.57    4.04   0
   6  14  -5   -0.79    4.03   0
   6 -14  -5    0.28    5.03   0
  -6  14   5    1.22    4.34   0
  -4  14   5    5.04    4.76   0
   4 -14  -5    5.51    3.88   0
   4 -14  -5    5.67    4.99   0
   4  14  -5    3.05    3.88   0
   2 -14  -5    0.51    4.02   0
  -2  14   5   -0.14    5.95   0
   2 -14  -5    0.30    6.26   0
   2  14  -5   -2.14    3.80   0
   0  14  -5    4.36    3.91   0
   0  14  -5   -2.14    4.14   0
   0 -14   5    0.05    3.82   0
  -2  14  -5    0.71    3.95   0
  -2  14  -5   -0.58    4.07   0
   2 -14   5    1.56    3.94   0
  -4  14  -5   -2.60    4.16   0
  -4  14  -5    0.93    4.29   0
   4 -14   5    6.34    3.99   0
  -7  15   5    1.58    4.60   0
   7 -15  -5   -0.34    5.27   0
   7  15  -5   -0.02    5.22   0
  -5  15   5    1.72    4.61   0
   5 -15  -5    0.32    4.31   0
   5 -15  -5   -0.77    5.37   0
   5  15  -5    1.21    4.18   0
   3 -15  -5    0.54    4.12   0
   3 -15  -5    1.20    5.48   0
  -3  15   5    1.23    5.79   0
   3  15  -5    3.29    4.01   0
   1  15  -5   -1.20    3.98   0
   1 -15  -5    2.92    4.21   0
  -1  15  -5   -0.92    4.18   0
  -1 -15  -5   -1.10    4.41   0
  -1  15  -5    1.41    4.32   0
   1 -15   5    0.63    4.06   0
  20   0  -6    1.05    3.71   0
 -20   0   6    6.29    3.65   0
  18   0  -6    6.14    3.34   0
 -18   0   6    4.97    3.31   0
  16   0  -6   50.71    3.26   0
 -16   0   6   22.26    2.27   0
  14   0  -6  203.15    3.64   0
 -14   0   6  198.44    3.66   0
  12   0  -6   69.66    3.06   0
  10   0  -6    8.88    2.67   0
   8   0  -6   36.80    2.86   0
   6   0  -6    1.65    2.55   0
   2   0  -6    9.29    3.03   0
   0   0  -6  107.94    4.14   0
  -2   0  -6   62.98    3.93   0
  -4   0  -6    4.79    3.51   0
   4   0   6    6.21    3.73   0
  -6   0  -6    4.79    4.07   0
   6   0   6    2.95    3.92   0
  -8   0  -6   -1.40    4.09   0
   8   0   6    1.26    4.32   0
  10   0   6    2.68    3.67   0
 -10   0  -6    0.77    4.35   0
  12   0   6   13.49    5.08   0
 -12   0  -6    8.04    4.79   0
 -19   1   6    5.03    3.27   0
 -19  -1   6    2.70    3.51   0
  19  -1  -6    5.94    3.44   0
  19   1  -6    8.43    3.46   0
  17   1  -6   -0.27    3.17   0
 -17  -1   6    3.26    3.05   0
 -17   1   6    2.92    3.05   0
  17  -1  -6    4.55    3.15   0
  15  -1  -6    2.18    2.79   0
 -15   1   6    3.92    3.01   0
  15   1  -6    2.59    2.92   0
  13  -1  -6   66.68    3.07   0
  13   1  -6   70.85    3.10   0
 -13   1   6   75.26    3.10   0
 -11   1   6    4.39    2.67   0
  11  -1  -6   19.59    2.76   0
  11   1  -6   18.34    2.73   0
   9   1  -6  166.05    4.82   0
   9   1  -6  176.46    3.47   0
   9  -1  -6  173.99    5.06   0
   9  -1  -6  180.81    3.57   0
   7  -1  -6    2.52    2.53   0
   7   1  -6   -0.06    2.64   0
   5  -1  -6   27.87    3.30   0
   3  -1  -6  118.66    4.06   0
   3   1  -6  116.16    3.65   0
   1  -1  -6  184.22    4.43   0
   1   1  -6  184.24    4.25   0
  -1   1  -6   68.02    3.68   0
  -1  -1  -6   73.78    4.88   0
  -3   1  -6    3.92    4.29   0
  -3  -1  -6    1.69    3.52   0
   3  -1   6    5.02    3.89   0
  -5   1  -6   -0.06    4.15   0
  -5  -1  -6    2.39    4.39   0
   5   1   6    0.65    4.04   0
   5  -1   6   -1.37    3.24   0
  -7   1  -6   22.71    3.49   0
  -7  -1  -6   19.74    4.19   0
   7   1   6   20.89    4.14   0
   7  -1   6   18.45    3.71   0
  -9   1  -6    0.67    4.18   0
   9   1   6    5.77    4.30   0
   9  -1   6    3.71    3.55   0
  -9  -1  -6    0.81    4.43   0
  11   1   6    8.20    4.90   0
  11  -1   6    4.31    3.81   0
 -11   1  -6    5.85    4.60   0
 -11  -1  -6    5.95    4.52   0
  20  -2  -6    2.47    3.73   0
 -20   2   6    1.53    3.53   0
  20   2  -6   -1.54    3.59   0
  18   2  -6    8.43    4.09   0
 -18   2   6    0.17    3.31   0
  18  -2  -6   -0.41    3.37   0
  16   2  -6   18.96    3.11   0
 -16   2   6   19.72    3.08   0
  16  -2  -6   18.33    3.12   0
  14  -2  -6   25.28    2.99   0
  14   2  -6   23.30    2.99   0
 -14   2   6   28.18    2.90   0
 -12   2   6    0.25    2.89   0
  12  -2  -6    1.14    2.89   0
  12   2  -6    1.89    2.76   0
  10  -2  -6   46.53    3.04   0
  10   2  -6   51.20    2.81   0
 -10   2   6   51.60    3.03   0
   8   2  -6   -0.85    3.64   0
   8   2  -6    3.23    2.55   0
   8  -2  -6    0.34    2.69   0
   6  -2  -6   -0.82    3.16   0
   4  -2  -6   12.42    2.60   0
   4   2  -6   11.46    3.02   0
   2  -2  -6   13.07    3.77   0
   2   2  -6   10.93    3.26   0
   2  -2  -6   -0.51    2.58   0
   0  -2  -6  133.24    5.24   0
   0   2  -6  128.32    4.84   0
   2  -2   6   36.24    3.46   0
  -2   2  -6   27.00    3.68   0
  -2  -2  -6   29.50    4.41   0
  -4   2  -6   22.43    3.63   0
  -4  -2  -6   19.03    4.50   0
   4  -2   6   27.47    4.18   0
  -6   2  -6    8.57    3.50   0
   6   2   6    9.64    4.16   0
  -6  -2  -6    8.84    4.19   0
   6  -2   6    5.85    3.30   0
  -8   2  -6    1.54    3.46   0
   8   2   6    1.26    4.21   0
   8  -2   6    3.26    3.50   0
  -8  -2  -6    3.34    4.10   0
  10   2   6    1.78    4.45   0
 -10   2  -6    3.07    3.61   0
  10  -2   6    1.39    3.67   0
 -10  -2  -6    0.83    4.30   0
 -12  -2  -6    0.63    4.75   0
  12   2   6    2.15    4.94   0
  12  -2   6    1.04    4.16   0
 -12   2  -6    2.19    3.85   0
  19   3  -6    8.77    3.56   0
 -19   3   6    6.54    3.44   0
  19  -3  -6    5.91    3.51   0
 -17   3   6    8.69    3.09   0
  17   3  -6    8.39    3.26   0
  17  -3  -6    5.14    3.11   0
 -15   3   6    3.21    2.95   0
  15   3  -6    1.90    3.11   0
  15  -3  -6    2.17    3.04   0
  13  -3  -6  157.15    3.87   0
 -13   3   6  168.63    3.73   0
  13   3  -6  162.65    3.65   0
  11  -3  -6   93.93    3.30   0
 -11   3   6   97.70    3.22   0
  11   3  -6  106.42    3.25   0
   9   3  -6  160.06    3.29   0
   9  -3  -6  142.93    3.56   0
   9  -3  -6  139.48    6.62   0
   9   3  -6  132.97    4.40   0
  -9   3   6  146.21    3.52   0
   7   3  -6   13.35    2.89   0
   7  -3  -6   11.96    2.82   0
   7   3  -6    1.31    1.78   0
   5  -3  -6   71.76    3.60   0
   5   3  -6   72.49    3.32   0
   3   3  -6   18.76    3.28   0
   3  -3  -6   22.61    3.42   0
   1  -3  -6  322.99    6.15   0
   1   3  -6  284.82    4.79   0
   1  -3  -6  125.62    4.05   0
   1  -3   6   15.64    3.28   0
  -1   3  -6   18.45    3.69   0
  -1  -3  -6   15.11    4.39   0
  -3  -3  -6   10.30    4.46   0
   3  -3   6    9.56    3.26   0
  -3   3  -6    7.06    3.65   0
  -5   3  -6    9.44    3.62   0
  -5  -3  -6   10.04    4.10   0
   5  -3   6   10.48    3.47   0
  -7   3  -6   -1.60    3.69   0
   7  -3   6   -0.72    3.57   0
   7   3   6    3.75    4.07   0
  -7  -3  -6    2.94    4.03   0
  -9  -3  -6   -2.28    4.12   0
  -9   3  -6    3.04    3.59   0
   9   3   6    1.21    4.41   0
   9  -3   6    3.24    3.72   0
 -11  -3  -6    8.15    4.62   0
  11   3   6    8.74    5.56   0
 -11   3  -6    6.55    3.84   0
  11  -3   6    4.19    4.03   0
  20  -4  -6    1.60    3.72   0
  18   4  -6   11.39    3.51   0
  18  -4  -6   13.86    3.58   0
 -18   4   6   15.20    3.38   0
  16   4  -6   39.00    3.28   0
  16  -4  -6   41.18    3.40   0
 -16   4   6   34.65    3.27   0
  14   4  -6   33.02    3.03   0
  14  -4  -6   33.29    3.12   0
 -14   4   6   30.90    3.07   0
 -12   4   6   23.37    3.03   0
  12   4  -6   23.14    2.99   0
  12  -4  -6   26.61    3.12   0
  10  -4  -6    3.31    2.75   0
 -10   4   6    2.58    2.71   0
  10   4  -6    3.95    2.64   0
   8   4  -6   39.00    3.27   0
   8   4  -6   41.87    2.79   0
   8  -4  -6   40.38    3.61   0
  -8   4   6   12.50    2.60   0
   6  -4  -6   19.46    2.77   0
   6   4  -6   18.78    2.99   0
   4   4  -6   10.06    3.11   0
   4  -4  -6    7.78    3.43   0
   2  -4  -6   10.55    3.36   0
   2  -4  -6   11.08    3.82   0
   2   4  -6   10.89    3.48   0
   0  -4  -6   14.47    3.80   0
   0  -4   6   18.14    3.37   0
   0  -4  -6   13.24    4.49   0
   0   4  -6    9.31    3.70   0
  -2  -4  -6   41.41    5.34   0
   2  -4   6   60.47    4.10   0
  -2   4  -6   46.54    3.88   0
  -4   4  -6   42.04    3.57   0
  -4  -4  -6   48.68    5.05   0
   4  -4   6   46.04    3.37   0
  -6   4  -6    4.73    4.27   0
   6  -4   6    6.68    3.39   0
  -6  -4  -6    4.44    4.64   0
  -8  -4  -6    3.59    4.63   0
  -8   4  -6    1.52    3.48   0
   8   4   6    4.08    4.90   0
   8  -4   6   -1.46    3.54   0
  10   4   6    2.82    4.62   0
 -10  -4  -6   -1.35    5.18   0
 -10   4  -6    4.28    3.61   0
  10  -4   6    4.01    3.81   0
  19   5  -6    4.70    3.58   0
  19  -5  -6    3.88    3.72   0
 -19   5   6    5.10    3.69   0
  17   5  -6    2.81    3.33   0
  17  -5  -6    1.31    3.39   0
 -17   5   6    2.64    3.33   0
 -15   5   6    4.67    3.07   0
  15   5  -6    6.26    3.05   0
  15  -5  -6    5.01    3.31   0
  13   5  -6   15.44    2.97   0
 -13   5   6   14.23    2.97   0
  13  -5  -6   16.42    3.06   0
  11   5  -6   16.84    2.93   0
  11  -5  -6   16.19    3.03   0
 -11   5   6   14.13    3.41   0
   9   5  -6    7.94    2.69   0
  -9   5   6   11.36    2.87   0
   9   5  -6    9.92    3.10   0
   9  -5  -6   10.22    2.93   0
   7  -5  -6    5.72    2.80   0
   7   5  -6   12.56    3.04   0
   7   5  -6    8.74    2.96   0
  -7   5   6    7.56    3.30   0
   5  -5  -6    5.81    3.45   0
   5   5  -6    6.73    2.98   0
   3  -5  -6   71.78    3.87   0
   3   5  -6   67.84    3.49   0
   1  -5  -6   -0.95    4.42   0
   1   5  -6   -2.29    3.62   0
   1  -5  -6   -0.31    3.73   0
  -1  -5  -6    1.14    4.90   0
   1  -5   6    2.70    3.18   0
  -1   5  -6    2.71    3.52   0
  -1  -5  -6    2.70    5.82   0
  -3   5  -6    1.55    3.56   0
   3  -5   6    2.32    3.29   0
  -3  -5  -6    2.51    4.98   0
  -3  -5  -6    2.87    5.97   0
  -5   5  -6   -1.02    3.41   0
  -5  -5  -6    1.90    5.89   0
   5  -5   6    2.78    3.91   0
  -7   5  -6    0.05    3.34   0
   7  -5   6    9.68    3.47   0
  -7  -5  -6    7.75    5.71   0
  -9   5  -6    3.15    3.47   0
   9  -5   6    6.51    3.67   0
  -9  -5  -6    2.18    4.76   0
 -11  -5  -6    0.68    5.31   0
  11   5   6    1.83    6.25   0
 -11   5  -6    2.38    3.82   0
  11  -5   6    3.13    4.00   0
  18   6  -6    2.39    3.53   0
  18  -6  -6    1.09    3.67   0
 -18   6   6    0.35    3.55   0
 -16   6   6    7.72    3.30   0
  16  -6  -6    8.85    3.51   0
  16   6  -6    9.38    3.15   0
 -14   6   6    8.52    3.17   0
  14  -6  -6    9.89    3.15   0
  14   6  -6    8.35    2.88   0
 -12   6   6    1.82    2.79   0
  12   6  -6    1.54    2.85   0
  12  -6  -6    1.53    3.05   0
 -10   6   6    4.81    2.91   0
  10   6  -6    5.43    2.91   0
  10  -6  -6    4.24    2.91   0
  -8   6   6    5.52    3.37   0
   8   6  -6    3.59    3.18   0
   8   6  -6    5.16    3.10   0
   8  -6  -6    4.98    3.57   0
   6   6  -6    3.63    3.02   0
  -6   6   6   -1.06    2.71   0
   6   6  -6    4.04    3.05   0
   6  -6  -6   -0.04    2.88   0
   4  -6  -6    2.41    3.45   0
   4   6  -6    2.96    3.18   0
   2  -6  -6   48.56    3.96   0
   2   6  -6   45.52    3.66   0
   0  -6  -6   43.43    5.80   0
   0  -6   6   51.92    3.49   0
   0  -6  -6   38.27    6.97   0
   0   6  -6   33.69    3.72   0
   2  -6   6    9.08    3.34   0
  -2   6  -6   12.34    3.75   0
  -4   6  -6    5.21    3.43   0
   4  -6   6    4.71    3.21   0
  -6   6  -6    1.67    3.59   0
   6  -6   6    4.47    3.48   0
  -8   6  -6    4.41    3.65   0
   8  -6   6    1.15    3.54   0
 -10   6  -6    0.27    3.76   0
  10  -6   6    1.82    3.75   0
 -17   7   6    4.03    3.45   0
  17  -7  -6    3.89    3.53   0
  17   7  -6    2.23    3.39   0
 -15   7   6    7.74    3.22   0
  15  -7  -6   11.14    4.16   0
  15   7  -6    8.57    3.30   0
 -13   7   6   26.03    3.19   0
  13   7  -6   25.20    3.09   0
  13  -7  -6   22.60    3.21   0
  11   7  -6   34.29    3.05   0
 -11   7   6   37.27    3.17   0
  11  -7  -6   35.64    3.26   0
   9  -7  -6   32.96    6.89   0
   9   7  -6   31.43    3.36   0
   9  -7  -6   34.78    3.27   0
  -9   7   6   33.47    3.11   0
   9   7  -6   35.28    3.00   0
   7   7  -6   15.41    3.22   0
   7   7  -6   10.73    3.43   0
   7  -7  -6   12.81    3.65   0
  -7   7   6   16.22    2.76   0
   5   7  -6   16.98    3.15   0
   5   7  -6   22.60    3.36   0
   5  -7  -6   20.69    3.14   0
  -5   7   6    0.54    2.78   0
   3   7  -6    4.78    3.42   0
   3  -7  -6    0.57    3.70   0
   1  -7  -6  143.34    7.22   0
   1  -7  -6  150.98    7.51   0
   1   7  -6  127.37    4.12   0
   1  -7   6   24.40    3.33   0
  -1   7  -6   22.14    3.50   0
  -3   7  -6   13.71    3.38   0
   3  -7   6   17.37    3.34   0
  -5   7  -6   12.89    3.49   0
   5  -7   6   10.33    3.52   0
  -7   7  -6    4.69    3.67   0
   7  -7   6    7.29    3.59   0
  -9   7  -6    2.57    3.83   0
   9  -7   6    5.98    3.77   0
 -16   8   6    6.84    3.51   0
  16  -8  -6    9.76    3.55   0
  16   8  -6    5.33    3.45   0
  14   8  -6    0.64    3.16   0
  14  -8  -6    2.73    3.21   0
 -14   8   6    3.09    3.12   0
 -12   8   6    3.62    2.86   0
  12  -8  -6    4.40    3.90   0
  12   8  -6    1.77    3.53   0
  10   8  -6   10.41    3.24   0
 -10   8   6    9.64    3.61   0
  10   8  -6    9.48    2.87   0
  10  -8  -6    9.89    3.15   0
   8   8  -6    0.69    3.18   0
   8  -8  -6   -0.50    4.51   0
   8   8  -6    4.98    3.21   0
   8  -8  -6    1.19    3.76   0
  -8   8   6    0.86    2.84   0
   6   8  -6   56.75    3.57   0
  -6   8   6   65.37    3.33   0
   6  -8  -6   61.48    3.57   0
   6   8  -6   64.38    3.79   0
   4   8  -6   34.69    3.27   0
   4  -8  -6   30.75    4.59   0
   4   8  -6   27.93    3.64   0
   2  -8  -6    8.00    5.27   0
   2   8  -6    9.27    3.57   0
   0  -8   6   22.86    3.28   0
   0   8  -6   18.93    3.44   0
   2  -8   6   27.54    3.36   0
  -2   8  -6   22.23    3.43   0
  -4   8  -6   38.37    3.61   0
   4  -8   6   34.70    3.51   0
  -6   8  -6    3.93    3.69   0
   6  -8   6    2.55    3.61   0
  -8   8  -6    0.81    3.83   0
   8  -8   6   -1.41    3.90   0
 -17   9   6    0.03    3.68   0
  17  -9  -6    4.14    3.90   0
  17   9  -6    3.82    4.55   0
 -15   9   6   -0.41    3.47   0
  15  -9  -6    1.63    3.57   0
  15   9  -6    3.72    3.46   0
 -13   9   6    0.61    3.19   0
  13  -9  -6    5.31    3.38   0
  13   9  -6   -2.46    3.43   0
  13   9  -6    2.51    3.87   0
 -11   9   6   20.02    3.13   0
  11  -9  -6   21.55    3.35   0
  11   9  -6   23.36    3.23   0
  11   9  -6   22.36    3.18   0
  -9   9   6    0.52    2.91   0
   9  -9  -6    0.06    3.63   0
   9   9  -6    1.21    3.34   0
   7  -9  -6    3.06    3.91   0
   7   9  -6    1.77    3.32   0
   7   9  -6    2.65    3.25   0
  -7   9   6    1.92    3.57   0
  -5   9   6   31.58    3.87   0
   5   9  -6   27.90    3.41   0
   5  -9  -6   28.27    4.29   0
   5   9  -6   24.74    3.59   0
   3  -9  -6   31.28    4.88   0
   3   9  -6   33.71    3.32   0
   3   9  -6   31.18    3.73   0
   1   9  -6    4.86    3.33   0
   1  -9   6   12.65    3.37   0
  -1   9  -6    9.95    3.37   0
  -3   9  -6    8.61    3.51   0
   3  -9   6    9.77    3.19   0
  -5   9  -6    2.87    3.44   0
   5  -9   6    2.09    3.50   0
  -7   9  -6   -0.58    3.76   0
   7  -9   6    0.38    3.76   0
  -9   9  -6   -0.81    4.06   0
   9  -9   6    4.93    4.02   0
 -16  10   6    1.73    3.61   0
  16 -10  -6    0.66    3.86   0
  16  10  -6    1.55    4.09   0
  16  10  -6    0.32    3.72   0
 -14  10   6    2.10    3.50   0
  14 -10  -6    3.06    3.59   0
  14  10  -6    1.48    3.42   0
  14  10  -6   -1.12    3.60   0
 -12  10   6    2.45    4.00   0
  12  10  -6    0.23    3.23   0
  12 -10  -6    0.24    3.47   0
  12  10  -6    2.21    3.53   0
 -10  10   6    7.07    3.19   0
  10 -10  -6   10.74    3.36   0
  10  10  -6    4.07    3.28   0
  10  10  -6    7.62    3.07   0
   8 -10  -6   10.07    3.36   0
   8 -10  -6    9.07    4.99   0
  -8  10   6    8.26    3.91   0
   8  10  -6   10.49    3.52   0
  -6  10   6    1.58    3.66   0
   6  10  -6   -0.67    3.34   0
   6 -10  -6    0.26    4.03   0
   6  10  -6    0.90    3.60   0
   4 -10  -6   14.26    4.90   0
   4  10  -6   11.69    3.48   0
  -4  10   6    1.18    3.01   0
   4  10  -6   15.93    3.59   0
   2  10  -6   21.69    3.43   0
   2  10  -6   19.94    3.58   0
   2 -10  -6   14.28    6.95   0
   0  10  -6    4.33    3.42   0
   0 -10   6    6.47    3.15   0
   0  10  -6    7.87    3.39   0
  -2  10  -6    1.87    3.48   0
   2 -10   6    0.23    3.29   0
  -4  10  -6    2.24    3.56   0
   4 -10   6    5.20    3.44   0
  -6  10  -6    5.61    3.56   0
   6 -10   6   -1.36    3.75   0
  -8  10  -6    2.93    3.98   0
   8 -10   6    0.13    3.91   0
 -15  11   6    1.59    3.85   0
  15  11  -6   -0.10    3.69   0
  15 -11  -6   -3.85    3.86   0
  15  11  -6    1.85    4.01   0
 -13  11   6    4.04    4.16   0
  13 -11  -6    2.65    3.76   0
  13  11  -6    5.27    3.77   0
  13  11  -6    5.50    3.46   0
 -11  11   6    6.29    3.40   0
  11 -11  -6   12.84    4.49   0
  11  11  -6   13.02    3.64   0
  11  11  -6    8.24    3.38   0
   9 -11  -6    8.43    3.39   0
  -9  11   6    6.81    3.31   0
   9  11  -6   11.40    3.50   0
   7 -11  -6    9.68    3.43   0
   7 -11  -6    9.37    4.50   0
  -7  11   6   10.72    3.93   0
   7  11  -6    8.19    3.50   0
   5 -11  -6    4.40    4.35   0
   5  11  -6    6.24    3.45   0
  -5  11   6    7.66    3.80   0
   5  11  -6    8.05    3.77   0
   3  11  -6   12.39    3.53   0
   3  11  -6   11.32    3.65   0
   3 -11  -6   10.79    5.84   0
   1  11  -6   12.81    3.63   0
   1  11  -6   11.86    3.55   0
  -1  11  -6    2.27    3.66   0
   1 -11   6    4.48    3.41   0
  -1  11  -6    6.98    3.63   0
  -3  11  -6    6.61    3.58   0
   3 -11   6    2.23    3.53   0
  -5  11  -6   -5.79    3.64   0
   5 -11   6    1.11    3.67   0
  -7  11  -6    4.20    3.88   0
   7 -11   6    3.60    3.97   0
 -12  12   6    1.60    3.63   0
  12 -12  -6    4.95    3.86   0
  12  12  -6    1.04    3.53   0
  12  12  -6    3.17    3.85   0
  10 -12  -6    8.87    3.60   0
 -10  12   6    9.05    4.26   0
  10  12  -6    9.71    3.73   0
  10  12  -6    8.35    3.44   0
   8 -12  -6    4.33    3.60   0
  -8  12   6    4.87    3.28   0
   8  12  -6    6.63    3.87   0
   6 -12  -6   15.08    4.61   0
   6 -12  -6   15.02    4.57   0
   6  12  -6   11.33    3.86   0
  -6  12   6   16.31    4.11   0
   4  12  -6    2.80    3.51   0
  -4  12   6    0.62    4.02   0
   4  12  -6    0.93    3.79   0
   4 -12  -6    1.59    5.35   0
   2  12  -6    4.23    3.67   0
   2  12  -6    4.02    3.67   0
   0  12  -6    0.93    3.78   0
   0 -12   6   -0.81    3.54   0
   0  12  -6    0.69    3.70   0
  -2  12  -6    4.63    3.69   0
  -2  12  -6    5.19    3.95   0
   2 -12   6    1.47    3.59   0
  -4  12  -6    4.54    3.75   0
  -4  12  -6    0.33    3.92   0
   4 -12   6    3.64    3.73   0
  11 -13  -6    0.81    3.95   0
 -11  13   6    1.43    4.49   0
  11  13  -6    4.65    3.69   0
  11  13  -6   -1.33    4.23   0
   9 -13  -6    1.38    3.82   0
  -9  13   6    0.71    3.51   0
   9  13  -6    3.87    4.04   0
   7 -13  -6    0.36    4.85   0
  -7  13   6    0.42    4.25   0
   7  13  -6   -1.88    3.92   0
   7 -13  -6    1.52    4.71   0
  -5  13   6    3.97    4.88   0
   5 -13  -6    4.19    4.86   0
   5  13  -6   -0.11    3.85   0
   5 -13  -6    4.15    4.86   0
   3  13  -6    3.27    3.74   0
   3 -13  -6    1.47    6.39   0
   3  13  -6   -2.77    3.79   0
   1  13  -6    2.85    3.92   0
   1  13  -6    3.16    3.77   0
  -1  13  -6    1.62    3.78   0
  -1  13  -6   -0.07    4.03   0
   1 -13   6    1.19    3.86   0
  -3  13  -6    2.53    3.84   0
  -3  13  -6    0.92    4.11   0
   3 -13   6   -3.03    3.86   0
  -8  14   6    0.74    4.48   0
   8  14  -6    3.20    4.15   0
   8 -14  -6    3.80    4.98   0
   6 -14  -6    0.92    4.11   0
  -6  14   6    2.37    4.44   0
   6  14  -6    5.42    4.06   0
   6 -14  -6    2.63    5.01   0
   4 -14  -6    1.34    4.02   0
   4 -14  -6    1.64    5.80   0
  -4  14   6    0.98    4.52   0
   4  14  -6    1.14    3.97   0
   2 -14  -6    0.66    4.24   0
   2  14  -6    4.72    4.10   0
   2  14  -6    3.53    3.96   0
   0  14  -6   -0.97    3.91   0
   0  14  -6   -2.60    4.35   0
  19   1  -7   -1.40    3.53   0
 -19   1   7    0.82    2.41   0
  19  -1  -7    2.57    3.45   0
  17  -1  -7   -2.41    3.04   0
  17   1  -7    2.29    3.15   0
 -17   1   7    3.07    3.09   0
 -15   1   7   12.67    3.05   0
  15  -1  -7   31.81    3.17   0
  15   1  -7   31.19    3.12   0
  13  -1  -7   36.75    3.08   0
  13   1  -7   36.13    2.95   0
  11   1  -7  195.33    3.78   0
  11   1  -7  176.08    5.25   0
  11  -1  -7  185.57    3.73   0
   9  -1  -7    0.19    2.65   0
   9   1  -7    2.89    3.07   0
   9   1  -7    0.85    2.65   0
   7  -1  -7   57.91    3.07   0
   7   1  -7   54.04    3.05   0
   5   1  -7   33.90    3.15   0
   5  -1  -7   21.39    2.68   0
   3  -1  -7  104.69    3.66   0
   3   1  -7   97.08    3.82   0
   1  -1  -7    8.57    3.35   0
   1   1  -7    2.60    4.29   0
  -1   1  -7    6.64    3.68   0
  -1  -1  -7    7.37    4.50   0
  -3   1  -7    6.27    4.31   0
  -3  -1  -7    0.45    3.64   0
   3  -1   7    3.26    3.18   0
  -5   1  -7    4.99    3.58   0
  -5  -1  -7    4.30    4.27   0
   5   1   7    3.25    3.94   0
   5  -1   7    2.60    3.34   0
  -7   1  -7   -1.61    3.30   0
   7   1   7    0.04    4.60   0
  -7  -1  -7    4.43    4.29   0
   7  -1   7    3.22    4.26   0
   9   1   7    1.38    3.85   0
   9  -1   7    3.84    3.59   0
  -9   1  -7    4.62    3.70   0
  -9  -1  -7    5.36    4.59   0
 -20   2   7    8.98    2.52   0
  20  -2  -7    7.63    3.73   0
  20   2  -7   12.95    3.76   0
  18   2  -7    3.58    3.39   0
 -18   2   7    1.16    3.25   0
  18  -2  -7    4.32    3.38   0
  16  -2  -7   14.05    3.11   0
  16   2  -7   11.29    3.13   0
 -16   2   7    8.24    3.05   0
  14  -2  -7   38.84    3.19   0
 -14   2   7    6.86    2.94   0
  14   2  -7   38.76    3.07   0
  12   2  -7    7.03    2.73   0
  12  -2  -7    8.49    2.94   0
  10   2  -7   33.07    3.88   0
  10  -2  -7   32.78    4.75   0
  10  -2  -7   32.50    3.55   0
  10   2  -7   31.24    2.89   0
   8   2  -7  177.41    3.54   0
   8  -2  -7  161.39    3.63   0
   6  -2  -7   69.24    3.59   0
   4  -2  -7   22.79    2.77   0
   4   2  -7   22.64    3.27   0
   2  -2  -7  159.95    4.89   0
   2   2  -7  147.12    4.06   0
   2  -2  -7    3.33    2.92   0
   0  -2  -7   67.10    4.80   0
   0   2  -7   64.93    4.03   0
   2  -2   7   14.58    3.21   0
  -2   2  -7    8.97    4.54   0
  -2  -2  -7   13.09    4.49   0
  -4   2  -7   16.23    3.48   0
  -4  -2  -7   14.48    4.38   0
   4  -2   7   19.45    4.15   0
  -6   2  -7    1.26    4.28   0
  -6  -2  -7    1.14    4.26   0
   6  -2   7    3.27    3.34   0
  -8   2  -7   -0.89    4.40   0
   8   2   7    0.84    5.09   0
   8  -2   7    0.17    3.59   0
  -8  -2  -7    3.20    4.35   0
  10   2   7   12.69    4.98   0
  10  -2   7    8.31    3.96   0
 -10   2  -7   13.52    3.93   0
 -10  -2  -7   10.11    3.93   0
  19   3  -7    2.65    3.65   0
  19  -3  -7    4.20    3.55   0
 -19   3   7    2.72    3.43   0
  17   3  -7    1.37    3.24   0
  17  -3  -7    1.96    3.33   0
 -17   3   7   -0.06    3.15   0
 -15   3   7   30.42    3.17   0
  15   3  -7   32.91    3.08   0
  15  -3  -7   25.31    3.29   0
  13  -3  -7   -1.14    2.98   0
 -13   3   7    1.22    2.97   0
  13   3  -7    0.17    2.79   0
  11  -3  -7    2.74    2.90   0
 -11   3   7    4.27    2.91   0
  11   3  -7    1.60    2.65   0
   9   3  -7    4.53    3.78   0
   9   3  -7    6.32    2.68   0
   9  -3  -7    6.15    3.39   0
   7  -3  -7   17.35    2.84   0
   5  -3  -7   16.43    2.79   0
   5   3  -7   18.22    3.11   0
   3  -3  -7   13.86    3.37   0
   3  -3  -7   11.89    3.98   0
   3   3  -7    9.37    3.31   0
   1  -3  -7   14.95    3.53   0
   1  -3  -7   16.10    4.41   0
   1   3  -7   16.02    3.62   0
  -1   3  -7    2.27    4.21   0
  -1  -3  -7   -2.83    4.68   0
  -3   3  -7    3.58    3.50   0
  -3  -3  -7    4.33    4.12   0
   3  -3   7    4.47    3.92   0
  -5   3  -7   20.10    3.54   0
  -5  -3  -7   21.94    4.39   0
   5  -3   7   24.43    3.58   0
  -7   3  -7    7.15    3.60   0
   7  -3   7    9.76    4.31   0
  -7  -3  -7    2.72    4.92   0
   9   3   7    1.39    5.35   0
  -9   3  -7   -1.18    3.84   0
   9  -3   7    1.00    3.77   0
  -9  -3  -7    1.99    4.51   0
  18   4  -7    2.40    3.32   0
 -18   4   7    1.98    3.35   0
  18  -4  -7   -0.67    3.48   0
  16   4  -7    2.35    3.26   0
 -16   4   7   -0.66    3.14   0
  16  -4  -7    3.82    3.41   0
 -14   4   7    1.23    3.07   0
  14  -4  -7    2.21    3.30   0
  14   4  -7   -3.11    3.01   0
  12  -4  -7    3.18    2.90   0
 -12   4   7    0.70    2.85   0
  12   4  -7   -0.75    2.68   0
 -10   4   7    1.39    2.61   0
  10   4  -7    0.81    2.73   0
  10  -4  -7   -0.33    3.34   0
  10   4  -7   -0.20    3.24   0
   8   4  -7   38.45    4.06   0
   8  -4  -7   35.61    3.67   0
   8   4  -7    0.10    2.71   0
   6   4  -7    0.38    2.93   0
   6  -4  -7    0.35    2.75   0
   4  -4  -7    1.06    3.37   0
   4   4  -7    5.10    3.16   0
   2  -4  -7  125.92    4.89   0
   2  -4  -7  129.99    4.43   0
   2   4  -7  117.33    4.72   0
   0  -4  -7   14.70    3.61   0
   0  -4  -7   10.36    5.32   0
   0   4  -7    7.41    3.64   0
  -2  -4  -7    2.38    4.73   0
   2  -4   7   -0.66    3.11   0
  -2   4  -7    4.14    3.40   0
  -4   4  -7    0.48    3.34   0
  -4  -4  -7    1.76    4.75   0
   4  -4   7    1.70    3.39   0
  -6   4  -7    2.66    3.54   0
   6  -4   7    0.39    3.52   0
  -6  -4  -7    0.75    4.71   0
  -8  -4  -7    1.08    4.94   0
  -8   4  -7   -1.14    3.54   0
   8  -4   7    3.50    3.64   0
 -10  -4  -7   -0.52    5.53   0
 -10   4  -7   -0.40    3.96   0
  10  -4   7   -0.88    4.11   0
 -19   5   7    0.91    3.68   0
  19  -5  -7    0.30    3.73   0
  19   5  -7    2.74    3.76   0
 -17   5   7   -0.24    3.42   0
  17   5  -7    3.34    3.27   0
  17  -5  -7    0.99    3.46   0
 -15   5   7   42.78    3.39   0
  15  -5  -7   37.03    3.45   0
  15   5  -7   40.31    3.39   0
  13   5  -7   41.14    3.19   0
 -13   5   7   38.81    3.11   0
  13  -5  -7   37.28    3.18   0
 -11   5   7   29.06    2.97   0
  11   5  -7   27.14    3.02   0
  11  -5  -7   28.58    3.11   0
   9   5  -7   16.06    2.80   0
  -9   5   7    1.35    2.77   0
   9  -5  -7   14.88    2.89   0
   9   5  -7   17.16    3.99   0
   7  -5  -7   44.86    3.83   0
   7   5  -7   38.89    3.97   0
   7   5  -7   43.00    3.26   0
   5  -5  -7    5.26    2.81   0
   5   5  -7    2.34    3.16   0
   3   5  -7   83.21    3.92   0
   3  -5  -7   90.63    4.29   0
   1  -5  -7    5.46    4.14   0
   1  -5  -7    5.36    4.84   0
   1   5  -7    4.60    3.67   0
   1  -5   7    1.44    3.20   0
  -1  -5  -7    1.32    3.94   0
  -1   5  -7    6.46    4.34   0
  -1  -5  -7    0.73    4.82   0
  -3   5  -7    3.43    3.39   0
   3  -5   7    2.78    3.20   0
  -3  -5  -7    0.70    5.78   0
  -3  -5  -7    1.22    4.77   0
  -5   5  -7    2.07    3.61   0
   5  -5   7    0.62    3.30   0
  -5  -5  -7    1.70    5.68   0
  -7   5  -7    3.76    3.63   0
  -7  -5  -7    1.42    6.11   0
   7  -5   7   -0.53    3.53   0
  -9   5  -7    2.35    3.69   0
   9  -5   7    4.05    3.89   0
  -9  -5  -7    2.73    5.83   0
 -18   6   7    6.81    3.82   0
  18   6  -7   11.31    3.76   0
  18  -6  -7    9.02    3.78   0
 -16   6   7    5.08    3.19   0
  16  -6  -7    0.97    3.38   0
  16   6  -7    4.67    3.30   0
 -14   6   7    7.10    3.16   0
  14   6  -7    8.81    3.13   0
  14  -6  -7    7.44    3.21   0
 -12   6   7   35.81    3.69   0
  12  -6  -7   39.29    3.93   0
  12   6  -7   44.49    3.18   0
 -10   6   7   33.75    3.14   0
  10   6  -7   40.84    3.15   0
  10   6  -7   33.82    3.29   0
  10   6  -7   32.43    4.30   0
  10  -6  -7   32.24    3.17   0
   8   6  -7   59.68    3.44   0
  -8   6   7   20.79    3.00   0
   8   6  -7   64.98    3.40   0
   8  -6  -7   55.64    3.38   0
   6  -6  -7    2.98    3.47   0
   6   6  -7    5.58    3.17   0
   6   6  -7    1.76    3.12   0
   4  -6  -7    9.23    3.69   0
   4   6  -7   10.53    3.36   0
   2  -6  -7   63.62    4.66   0
   2  -6  -7   68.48    5.12   0
   2   6  -7   52.89    3.78   0
   0  -6  -7   21.62    5.07   0
   0   6  -7   16.92    3.64   0
   0  -6  -7   19.03    6.33   0
   2  -6   7   11.49    3.32   0
  -2   6  -7   15.87    3.44   0
  -4   6  -7    4.08    3.57   0
   4  -6   7    4.78    3.42   0
  -6   6  -7   -1.37    3.46   0
   6  -6   7   -2.73    3.35   0
  -8   6  -7    2.50    3.79   0
   8  -6   7   -0.48    3.73   0
  17  -7  -7   -1.69    3.71   0
  17   7  -7    4.95    3.55   0
 -17   7   7    1.83    3.41   0
  15   7  -7    2.24    3.19   0
  15  -7  -7    3.60    3.35   0
 -15   7   7   -0.65    3.26   0
 -13   7   7    9.11    3.21   0
  13   7  -7    7.80    3.18   0
  13  -7  -7   12.26    3.86   0
 -11   7   7    1.00    3.08   0
  11   7  -7    1.09    3.22   0
  11   7  -7   -0.04    3.06   0
  11  -7  -7    2.51    3.24   0
  -9   7   7   25.65    3.05   0
   9   7  -7   19.30    3.43   0
   9   7  -7   25.83    3.29   0
   9  -7  -7   22.61    3.09   0
   7   7  -7   15.38    3.34   0
   7   7  -7    8.58    3.14   0
   7  -7  -7   12.69    2.95   0
   5   7  -7    6.44    3.22   0
   5   7  -7    4.08    3.22   0
   5  -7  -7    5.32    3.93   0
   3   7  -7    2.77    3.41   0
   3  -7  -7    2.29    4.17   0
   1  -7  -7    3.27    5.62   0
   1  -7  -7    4.30    5.56   0
   1   7  -7    4.33    3.48   0
   1  -7   7    4.68    3.32   0
  -1   7  -7    5.38    3.54   0
  -3   7  -7    2.39    3.53   0
   3  -7   7    4.11    3.42   0
  -5   7  -7    4.80    3.68   0
   5  -7   7    6.43    3.46   0
  -7   7  -7    3.98    3.86   0
   7  -7   7    8.19    3.89   0
  16  -8  -7    0.70    3.64   0
 -16   8   7    2.65    3.47   0
  16   8  -7    0.84    4.27   0
  14   8  -7    1.70    3.28   0
  14  -8  -7    4.44    3.38   0
 -14   8   7    3.38    3.19   0
  12   8  -7    2.51    2.94   0
  12   8  -7    5.61    3.34   0
  12  -8  -7    1.83    3.33   0
 -12   8   7    0.42    3.08   0
 -10   8   7    6.89    2.97   0
  10   8  -7    4.23    3.36   0
  10  -8  -7    6.94    3.90   0
  10   8  -7   -1.24    2.20   0
   8   8  -7    2.65    3.38   0
  -8   8   7    5.82    2.82   0
   8   8  -7    5.78    3.25   0
   8  -8  -7    2.82    3.79   0
   6   8  -7    3.00    3.36   0
   6   8  -7    3.04    3.15   0
   6  -8  -7    2.88    3.81   0
   4   8  -7   10.73    3.40   0
   4  -8  -7   11.61    4.50   0
   4   8  -7    9.26    3.40   0
   2  -8  -7   18.42    5.35   0
   2  -8  -7   19.98    5.44   0
   2   8  -7   15.61    3.53   0
   0   8  -7    2.40    3.36   0
   2  -8   7   -1.44    3.32   0
  -2   8  -7    4.24    3.44   0
  -4   8  -7    5.22    3.72   0
   4  -8   7    5.28    3.64   0
  -6   8  -7   -3.66    3.90   0
   6  -8   7    3.85    3.73   0
  -8   8  -7   -0.72    3.84   0
   8  -8   7    0.36    3.88   0
  15   9  -7    2.76    3.39   0
  15   9  -7   -0.50    3.72   0
  15  -9  -7    3.53    3.63   0
 -15   9   7   -0.21    3.49   0
  13   9  -7    3.01    3.58   0
  13  -9  -7    5.05    4.26   0
 -13   9   7    2.90    3.35   0
  13   9  -7    1.85    3.18   0
  11   9  -7    6.44    3.16   0
  11   9  -7    1.98    3.48   0
  11  -9  -7    6.34    4.11   0
 -11   9   7    4.17    3.15   0
   9  -9  -7   10.17    4.99   0
  -9   9   7    9.31    3.78   0
   9  -9  -7   12.55    3.24   0
   9   9  -7    9.82    3.50   0
   7   9  -7   -0.94    3.54   0
  -7   9   7    3.59    3.81   0
   7  -9  -7    2.55    3.35   0
   7   9  -7   -0.01    3.42   0
   5   9  -7    1.12    3.36   0
   5  -9  -7   -0.66    4.73   0
   5   9  -7    0.29    3.47   0
   3  -9  -7   21.60    5.50   0
   3   9  -7   23.22    3.40   0
   3   9  -7   16.34    3.64   0
   1   9  -7    7.29    3.58   0
   1  -9   7    2.77    3.32   0
  -1   9  -7    1.53    3.49   0
  -3   9  -7   -2.46    3.60   0
   3  -9   7    2.78    3.47   0
  -5   9  -7    3.16    3.78   0
   5  -9   7    2.93    4.50   0
  -7   9  -7    3.46    3.94   0
   7  -9   7    8.30    4.05   0
  14 -10  -7    1.79    3.69   0
  14  10  -7    4.08    3.93   0
  14  10  -7    3.25    3.55   0
 -14  10   7    5.25    4.32   0
  12 -10  -7    8.73    3.45   0
  12  10  -7    8.67    3.35   0
  12  10  -7    5.87    3.59   0
 -12  10   7    7.92    3.42   0
 -10  10   7    6.92    3.99   0
  10 -10  -7    6.22    3.52   0
  10  10  -7    5.36    3.56   0
  10  10  -7    9.58    3.26   0
   8  10  -7   24.98    3.68   0
   8 -10  -7   19.96    5.24   0
   8 -10  -7   19.45    3.36   0
   8  10  -7   27.64    3.65   0
  -8  10   7   18.31    3.30   0
   6  10  -7    5.99    3.58   0
   6 -10  -7    5.20    4.31   0
   6  10  -7    7.14    3.57   0
   4 -10  -7    1.99    5.01   0
   4  10  -7    1.39    3.42   0
   4  10  -7    5.12    3.52   0
   2  10  -7    6.83    3.50   0
   2  10  -7    8.95    3.50   0
   0  10  -7   12.08    3.56   0
  -2  10  -7   12.24    3.53   0
   2 -10   7   13.89    3.65   0
  -4  10  -7   -0.57    3.69   0
   4 -10   7    0.47    3.65   0
  -6  10  -7   -2.42    3.88   0
   6 -10   7   -0.70    4.07   0
  13  11  -7    5.34    4.39   0
  13 -11  -7    6.06    3.93   0
  13  11  -7    3.67    3.91   0
 -13  11   7    3.01    3.67   0
  11 -11  -7    4.86    3.74   0
  11  11  -7    1.10    3.47   0
  11  11  -7    5.96    3.67   0
 -11  11   7    4.27    3.40   0
  -9  11   7    2.00    4.09   0
   9 -11  -7    2.89    3.61   0
   9 -11  -7    1.49    4.76   0
   9  11  -7    3.10    3.69   0
   7 -11  -7    5.63    4.47   0
   7  11  -7    7.84    3.74   0
   7 -11  -7    6.66    4.70   0
  -7  11   7    5.47    4.19   0
   7  11  -7   11.02    3.70   0
   5 -11  -7    5.10    4.45   0
   5  11  -7    4.48    3.55   0
   5  11  -7    6.83    3.79   0
   3  11  -7    1.14    3.75   0
   3  11  -7    1.66    3.66   0
   3 -11  -7    1.05    7.29   0
   1  11  -7    3.18    3.66   0
   1  11  -7    3.03    3.50   0
  -1  11  -7    0.77    3.72   0
  -1  11  -7   -1.00    4.01   0
   1 -11   7   -3.46    3.51   0
  -3  11  -7    0.09    3.73   0
   3 -11   7    6.43    3.68   0
   5 -11   7    0.08    4.03   0
  12 -12  -7   -1.36    4.72   0
  12  12  -7   -2.37    3.99   0
 -12  12   7    1.22    4.42   0
  12  12  -7   -0.32    3.55   0
  10 -12  -7    3.35    3.77   0
  10  12  -7    6.28    3.77   0
 -10  12   7    6.56    3.51   0
   8 -12  -7    3.12    3.78   0
   8 -12  -7    3.11    4.85   0
  -8  12   7    1.82    4.28   0
   8  12  -7    6.15    3.87   0
   6 -12  -7    0.69    5.43   0
   6 -12  -7    2.09    3.90   0
   6  12  -7   -0.81    3.85   0
   6  12  -7    1.41    3.78   0
  -6  12   7    0.67    3.39   0
   4  12  -7   -3.15    3.66   0
   4  12  -7    0.81    3.80   0
   4 -12  -7    1.42    6.05   0
   2  12  -7    2.04    3.81   0
   2  12  -7    0.94    3.77   0
   0  12  -7    0.59    4.07   0
   0  12  -7    2.81    3.72   0
  -2  12  -7   -2.15    3.87   0
  -2  12  -7   -0.60    4.20   0
   2 -12   7    0.01    3.75   0
  -9  13   7    2.29    4.43   0
   9 -13  -7    0.79    4.16   0
   9  13  -7    4.71    4.09   0
  -7  13   7    4.37    4.38   0
   7 -13  -7    3.47    5.11   0
   7  13  -7    4.38    4.07   0
   7 -13  -7    2.86    4.87   0
   5  13  -7    4.99    4.01   0
   5 -13  -7    3.58    5.07   0
   5  13  -7    3.14    3.92   0
   5 -13  -7    2.54    5.82   0
   3  13  -7    2.87    4.00   0
   3  13  -7   -2.48    3.95   0
   1  13  -7    1.31    4.29   0
   1  13  -7    4.65    3.98   0
  -1  13  -7   -2.26    4.07   0
  -1  13  -7    1.71    4.28   0
   6 -14  -7    0.57    5.23   0
   6 -14  -7    3.33    6.32   0
   4  14  -7    0.98    4.20   0
   4 -14  -7   -0.89    4.31   0
   4 -14  -7   -0.43    8.42   0
   4  14  -7   -2.51    4.22   0
  18   0  -8    4.14    3.22   0
  16   0  -8   22.88    3.18   0
  14   0  -8    1.81    2.92   0
  12   0  -8   12.10    4.14   0
  12   0  -8   10.12    2.99   0
  10   0  -8  259.21    4.72   0
  10   0  -8  258.22    5.64   0
   8   0  -8  137.71    4.22   0
   6   0  -8   27.72    2.93   0
   4   0  -8  203.17    4.21   0
   2   0  -8   58.71    3.68   0
   0   0  -8   12.42    4.23   0
  -2   0  -8   23.03    3.47   0
  -4   0  -8    6.92    3.49   0
  -6   0  -8    6.04    4.39   0
   8   0   8    9.07    4.02   0
  -8   0  -8   11.17    4.64   0
  19   1  -8    3.50    3.62   0
  19  -1  -8   -0.66    3.49   0
  17  -1  -8    9.00    3.24   0
  17   1  -8    8.15    3.16   0
  15  -1  -8    2.48    3.14   0
  15   1  -8    0.64    3.06   0
  13  -1  -8    4.35    2.99   0
  13   1  -8    2.49    2.89   0
  11   1  -8    0.85    2.81   0
  11   1  -8   -0.36    4.13   0
  11  -1  -8   -0.13    3.90   0
  11  -1  -8    0.68    2.94   0
   9  -1  -8    1.33    2.82   0
   9   1  -8    2.16    2.83   0
   7  -1  -8    8.74    2.78   0
   7   1  -8    5.61    2.81   0
   5  -1  -8   50.82    3.34   0
   5   1  -8   53.62    3.40   0
   5  -1  -8   52.05    3.06   0
   3  -1  -8    8.17    3.31   0
   3   1  -8    6.58    3.35   0
   1  -1  -8   19.38    4.40   0
   1   1  -8   23.20    3.63   0
  -1   1  -8    6.92    4.35   0
  -1  -1  -8    3.10    3.37   0
  -3   1  -8    9.10    3.53   0
  -3  -1  -8   12.45    4.28   0
  -5   1  -8    2.00    4.30   0
  -5  -1  -8    0.49    3.78   0
   5  -1   8    3.65    3.49   0
  -7   1  -8    3.67    4.47   0
   7  -1   8    1.66    3.73   0
  -7  -1  -8    1.05    3.77   0
   9   1   8    3.96    5.17   0
   9  -1   8    1.25    4.08   0
  -9   1  -8    4.09    4.81   0
  -9  -1  -8    2.09    4.12   0
  18   2  -8   -0.14    3.40   0
  18  -2  -8    0.57    3.45   0
  16  -2  -8    4.11    3.27   0
  16   2  -8    3.45    3.06   0
  14  -2  -8   -1.29    3.04   0
  14   2  -8    1.02    2.97   0
  12   2  -8    1.69    2.87   0
  12  -2  -8    4.02    3.06   0
  10   2  -8   44.42    3.55   0
  10  -2  -8   48.30    3.06   0
  10   2  -8   52.40    3.20   0
   8  -2  -8   17.21    3.35   0
   8   2  -8   15.75    2.89   0
   6   2  -8    2.92    3.10   0
   6  -2  -8    2.40    2.82   0
   4  -2  -8   80.63    3.77   0
   4   2  -8   81.56    3.68   0
   4  -2  -8   90.38    3.88   0
   2  -2  -8   -0.39    3.89   0
   2   2  -8   -0.60    3.30   0
   2  -2  -8    0.22    1.92   0
   0  -2  -8    0.88    4.38   0
   0   2  -8   -1.49    4.52   0
  -2  -2  -8    5.83    4.21   0
  -2   2  -8    0.34    3.48   0
  -4   2  -8    0.25    4.24   0
  -4  -2  -8   -1.00    4.28   0
   4  -2   8    1.72    3.37   0
  -6   2  -8    0.45    3.61   0
   6  -2   8    2.01    3.56   0
  -6  -2  -8    0.05    4.39   0
  -8   2  -8    2.59    3.88   0
   8  -2   8   -2.39    3.84   0
  -8  -2  -8    2.64    4.76   0
  19   3  -8    0.41    3.80   0
 -19   3   8    0.96    2.42   0
  19  -3  -8    4.51    3.69   0
  17   3  -8   11.00    3.36   0
 -17   3   8    3.72    3.35   0
  17  -3  -8    9.71    3.45   0
  15  -3  -8    2.29    3.14   0
  15   3  -8    1.76    3.12   0
 -15   3   8    3.92    3.10   0
  13   3  -8    0.47    1.94   0
  13  -3  -8    2.50    2.94   0
  11   3  -8   13.62    4.01   0
  11  -3  -8   13.52    5.48   0
  11  -3  -8   11.46    2.89   0
  11   3  -8   11.03    2.83   0
   9   3  -8   11.95    4.20   0
   9  -3  -8    7.92    3.00   0
   9   3  -8    6.73    2.84   0
   7   3  -8    0.03    3.28   0
   7  -3  -8    5.64    2.89   0
   5  -3  -8   77.23    3.97   0
   5   3  -8   79.51    4.51   0
   3  -3  -8    2.35    3.46   0
   3  -3  -8    2.59    3.29   0
   3   3  -8    2.77    3.18   0
   1  -3  -8   32.98    4.65   0
   1  -3  -8    9.12    3.06   0
   1   3  -8   24.95    4.47   0
  -1   3  -8    5.74    4.30   0
  -1  -3  -8    2.35    4.35   0
  -3   3  -8    4.07    3.59   0
  -3  -3  -8    0.76    4.35   0
  -5   3  -8    4.15    4.36   0
  -5  -3  -8    2.37    4.37   0
   5  -3   8    3.50    3.49   0
  -7   3  -8    0.33    4.68   0
   7  -3   8    3.53    3.85   0
  -7  -3  -8    1.44    5.20   0
  18   4  -8    1.13    3.62   0
  18  -4  -8    4.82    3.61   0
 -18   4   8    1.63    3.51   0
 -16   4   8    4.40    3.27   0
  16   4  -8    3.15    3.41   0
  16  -4  -8    6.57    3.39   0
  14  -4  -8   17.88    3.21   0
  14   4  -8   13.70    3.10   0
 -14   4   8    0.54    2.07   0
  12  -4  -8   49.88    3.23   0
  12   4  -8   56.13    3.13   0
  10   4  -8   81.15    4.33   0
  10  -4  -8   85.06    4.09   0
  10   4  -8  100.90    3.26   0
   8   4  -8    2.91    2.75   0
   8   4  -8    2.32    3.36   0
   8   4  -8    1.63    2.96   0
   8  -4  -8    0.27    3.64   0
   6   4  -8   22.24    3.29   0
   6  -4  -8   18.83    2.84   0
   4  -4  -8   48.45    4.00   0
   4  -4  -8   43.72    3.42   0
   4   4  -8   39.49    3.59   0
   2  -4  -8   19.42    4.24   0
   2  -4  -8   20.30    3.66   0
   2   4  -8   23.71    3.53   0
   0  -4  -8    4.55    3.74   0
   0   4  -8    6.78    3.47   0
   0  -4  -8    3.67    5.08   0
  -2  -4  -8    6.11    4.17   0
  -2  -4  -8   -0.62    3.13   0
  -2   4  -8    3.32    3.60   0
  -4   4  -8    2.61    3.56   0
   4  -4   8    1.87    3.50   0
  -4  -4  -8    1.35    4.85   0
  -6   4  -8    3.85    4.58   0
   6  -4   8    2.16    3.63   0
  -6  -4  -8    0.21    5.16   0
  -8  -4  -8    4.71    5.36   0
  -8   4  -8   -2.12    3.95   0
   8  -4   8    3.60    4.83   0
 -17   5   8    9.75    3.47   0
  17   5  -8    6.16    3.45   0
  17  -5  -8    6.52    3.48   0
  15  -5  -8    6.84    3.30   0
 -15   5   8    5.17    3.25   0
  15   5  -8   12.35    3.27   0
 -13   5   8   -0.03    3.02   0
  13   5  -8   -0.19    2.96   0
  13  -5  -8    1.66    3.06   0
  11  -5  -8   44.14    3.30   0
  11   5  -8   36.35    3.51   0
  11   5  -8   39.12    3.12   0
  11  -5  -8   38.64    9.22   0
   9   5  -8    1.29    2.80   0
   9  -5  -8   21.16    2.99   0
   9   5  -8   23.33    3.44   0
   9   5  -8   22.55    3.11   0
   7  -5  -8   12.13    3.57   0
   7   5  -8   16.39    3.16   0
   5  -5  -8    2.05    3.01   0
   5   5  -8    0.80    3.26   0
   3  -5  -8    0.83    4.03   0
   3   5  -8    2.45    3.53   0
   3  -5  -8    1.06    3.62   0
   1  -5  -8    9.63    4.24   0
   1  -5  -8    9.11    4.38   0
   1   5  -8   10.90    3.47   0
  -1  -5  -8    2.40    4.85   0
  -1  -5  -8    0.91    4.31   0
  -1   5  -8    4.05    3.67   0
  -3   5  -8    7.97    3.56   0
  -3  -5  -8    6.30    5.03   0
   3  -5   8    6.09    3.31   0
  -3  -5  -8    5.29    5.60   0
  -5   5  -8    1.58    3.66   0
  -5  -5  -8    2.45    5.44   0
   5  -5   8    0.27    3.58   0
  -5  -5  -8    1.91    6.01   0
  -7   5  -8   -0.43    3.80   0
  -7  -5  -8    0.34    7.07   0
   7  -5   8   -2.14    3.88   0
  18   6  -8    4.24    3.62   0
  18  -6  -8    1.18    4.67   0
 -18   6   8    2.86    3.70   0
  16  -6  -8    1.76    3.42   0
 -16   6   8    0.90    3.42   0
  16   6  -8   -1.34    3.44   0
  14   6  -8    3.41    3.22   0
 -14   6   8    2.34    3.18   0
  14  -6  -8    4.33    3.24   0
 -12   6   8    1.37    2.14   0
  12  -6  -8    1.03    3.97   0
  12   6  -8   -0.08    3.05   0
  10   6  -8   46.10    3.80   0
  10   6  -8   47.12    3.30   0
  10   6  -8   50.06    3.17   0
  10  -6  -8   38.04    3.46   0
   8  -6  -8    2.88    2.93   0
   8   6  -8    5.57    3.23   0
   8   6  -8    5.27    3.13   0
   6  -6  -8   11.78    3.11   0
   6   6  -8   12.04    3.24   0
   4  -6  -8   41.35    4.58   0
   4   6  -8   36.78    3.51   0
   2  -6  -8    0.30    3.71   0
   2  -6  -8    0.87    4.75   0
   2   6  -8   -1.59    3.45   0
   0  -6  -8    1.81    4.86   0
   0   6  -8    3.62    3.74   0
   0  -6  -8    0.53    5.49   0
   2  -6   8    4.14    3.33   0
  -2  -6  -8    3.88    7.46   0
  -2  -6  -8    3.34    8.28   0
  -2   6  -8    6.86    3.56   0
  -4   6  -8    0.57    3.51   0
   4  -6   8    3.72    3.49   0
  -6   6  -8    1.39    3.84   0
   6  -6   8    1.25    3.84   0
  17  -7  -8    1.13    3.73   0
 -17   7   8    3.78    3.68   0
  17   7  -8    4.24    3.63   0
  15   7  -8    5.29    3.42   0
  15  -7  -8    4.42    3.44   0
 -15   7   8    5.79    3.36   0
 -13   7   8    1.61    3.23   0
  13   7  -8    3.06    3.39   0
  13  -7  -8    0.02    3.32   0
  13   7  -8    0.88    3.12   0
  11   7  -8    3.88    3.27   0
 -11   7   8    0.51    2.25   0
  11  -7  -8    3.10    3.19   0
  11   7  -8    6.56    3.12   0
   9   7  -8   26.20    3.35   0
   9   7  -8   28.65    3.39   0
   9  -7  -8   18.05    3.24   0
   7   7  -8    0.89    3.29   0
   7   7  -8   -3.19    3.04   0
   7  -7  -8    2.99    3.84   0
   5   7  -8   16.34    3.43   0
   5  -7  -8   22.99    3.97   0
   3  -7  -8    2.43    4.60   0
   3   7  -8    4.37    3.55   0
   3  -7  -8    0.77    3.92   0
   1   7  -8   -1.41    3.61   0
   1  -7  -8    3.01    5.78   0
   1  -7  -8    2.19    5.18   0
  -1   7  -8    7.01    3.66   0
  -3   7  -8   -0.86    3.68   0
   3  -7   8    0.82    4.34   0
  -5   7  -8   -0.34    4.59   0
   5  -7   8    5.61    3.72   0
  16   8  -8    3.69    3.59   0
 -16   8   8    1.69    3.61   0
  16  -8  -8   -1.91    3.73   0
  14   8  -8   12.67    3.69   0
  14   8  -8   11.05    3.44   0
  14  -8  -8   12.12    3.67   0
 -14   8   8    6.98    3.60   0
  12   8  -8    5.80    3.31   0
 -12   8   8    8.69    4.06   0
  12   8  -8    6.99    3.57   0
  12  -8  -8   10.94    3.45   0
 -10   8   8    0.30    3.09   0
  10   8  -8   15.33    3.73   0
  10  -8  -8   10.25    6.31   0
  10   8  -8    9.33    3.45   0
  10   8  -8    6.86    3.07   0
  10  -8  -8   15.68    3.97   0
   8   8  -8    2.39    3.55   0
   8   8  -8   -0.86    3.36   0
   8  -8  -8    0.33    3.91   0
   6   8  -8   -0.13    3.61   0
   6   8  -8    2.26    3.29   0
   6  -8  -8    3.01    4.00   0
   4  -8  -8    6.69    4.04   0
   4   8  -8    5.61    3.56   0
   2  -8  -8    2.68    5.69   0
   2  -8  -8    2.21    6.17   0
   2   8  -8    8.32    3.64   0
   0   8  -8    7.95    3.53   0
  -2   8  -8    1.17    3.72   0
   2  -8   8   -0.08    3.56   0
  -4   8  -8   -2.69    4.71   0
   4  -8   8    2.87    3.69   0
 -15   9   8    1.43    3.63   0
  15   9  -8    1.12    3.63   0
  15   9  -8    3.93    3.87   0
  15  -9  -8    1.26    3.83   0
  13   9  -8    1.55    3.45   0
  13   9  -8   -2.01    3.70   0
  13  -9  -8   -1.14    3.85   0
 -13   9   8    4.22    3.61   0
 -11   9   8    3.10    3.30   0
  11   9  -8    0.86    3.37   0
  11   9  -8    2.45    3.60   0
  11  -9  -8    4.02    3.44   0
   9   9  -8    3.34    3.75   0
   9  -9  -8    5.59    4.08   0
   9   9  -8    7.26    3.57   0
   7   9  -8    8.01    3.70   0
   7  -9  -8    4.02    3.39   0
   7   9  -8    9.47    3.57   0
   5   9  -8    0.87    3.70   0
   5  -9  -8    1.03    4.77   0
   5   9  -8    0.04    3.61   0
   3  -9  -8    2.41    6.10   0
   3  -9  -8    0.73    5.57   0
   3   9  -8   -4.85    3.54   0
   1   9  -8    0.28    3.68   0
  -1   9  -8    6.88    3.72   0
  -3   9  -8    2.58    3.71   0
   3  -9   8    5.70    3.67   0
   5  -9   8    0.11    3.92   0
 -14  10   8    1.60    3.70   0
  14 -10  -8    2.29    3.87   0
  14  10  -8    0.41    4.00   0
  14  10  -8   -1.29    3.76   0
  12 -10  -8    0.76    3.58   0
  12  10  -8    2.35    3.71   0
  12  10  -8   -0.27    3.45   0
 -12  10   8    3.02    4.22   0
  10 -10  -8    5.05    6.15   0
  10 -10  -8    4.23    4.38   0
  10  10  -8    7.69    3.69   0
 -10  10   8    4.17    3.38   0
   8  10  -8    1.39    3.69   0
   8 -10  -8    0.78    4.39   0
   8  10  -8    4.95    3.63   0
   6  10  -8   -1.68    3.82   0
   6 -10  -8    3.66    4.36   0
   6  10  -8    2.18    3.82   0
   4 -10  -8    0.00    5.59   0
   4  10  -8    2.09    3.69   0
   4  10  -8    7.38    3.76   0
   2  10  -8    5.35    3.85   0
   2  10  -8    1.75    3.66   0
   0  10  -8    2.40    3.62   0
  -2  10  -8    2.04    3.78   0
   2 -10   8    7.27    3.70   0
  13  11  -8    1.71    3.69   0
  13 -11  -8    1.70    4.84   0
 -11  11   8   -0.75    4.37   0
  11 -11  -8   -1.41    4.67   0
  11  11  -8    3.13    3.98   0
  11  11  -8    0.25    3.54   0
  -9  11   8    1.58    3.59   0
   9 -11  -8    2.18    3.79   0
   9 -11  -8    4.74    5.62   0
   9  11  -8    6.48    3.81   0
   7  11  -8    6.69    4.03   0
   7 -11  -8    5.15    4.65   0
   7  11  -8    7.56    4.00   0
   5 -11  -8    2.03    5.94   0
   5  11  -8    2.73    3.90   0
   5  11  -8    3.09    3.95   0
   3  11  -8    3.65    3.93   0
   3  11  -8    2.36    3.64   0
   1  11  -8    5.30    4.00   0
   1  11  -8    3.79    3.80   0
  -1  11  -8    5.68    3.83   0
  10 -12  -8   -1.17    4.17   0
 -10  12   8    2.44    3.59   0
  10  12  -8    2.17    4.10   0
   8 -12  -8   -1.14    4.89   0
   8 -12  -8    1.78    5.17   0
   8  12  -8   -0.99    4.13   0
   6 -12  -8    0.21    5.03   0
   6  12  -8    3.45    4.07   0
   6  12  -8    2.77    4.01   0
   4  12  -8    3.13    4.01   0
   4 -12  -8    1.77    7.65   0
   4 -12  -8    1.57    8.74   0
   4  12  -8    2.32    4.01   0
   2  12  -8    1.45    4.18   0
   2  12  -8    5.80    4.17   0
   0  12  -8   -0.63    4.43   0
   0  12  -8    2.32    3.92   0
   5  13  -8   -2.41    4.15   0
   5 -13  -8    4.46    7.59   0
  17  -1  -9   -1.04    3.42   0
  17   1  -9    1.77    3.34   0
  15  -1  -9   -2.07    3.31   0
  15   1  -9    1.20    3.11   0
  13  -1  -9   -0.88    3.08   0
  13   1  -9   -0.62    3.11   0
  11   1  -9   10.10    2.99   0
  11   1  -9    9.94    4.29   0
  11  -1  -9    9.30    4.27   0
  11  -1  -9    7.30    2.98   0
   9   1  -9    3.42    2.94   0
   9  -1  -9    0.07    2.93   0
   7   1  -9   54.75    3.42   0
   7  -1  -9   61.62    3.90   0
   7   1  -9   51.95    3.09   0
   5  -1  -9   12.41    3.97   0
   5   1  -9   11.72    3.94   0
   5  -1  -9    7.71    2.84   0
   3  -1  -9   41.03    4.35   0
   3   1  -9   38.83    3.59   0
   3  -1  -9    1.48    3.04   0
   1  -1  -9   16.44    4.40   0
   1   1  -9   14.91    4.67   0
  -1   1  -9    9.28    3.62   0
  -1  -1  -9    8.99    4.54   0
  -3   1  -9    3.16    3.62   0
  -3  -1  -9    2.35    4.56   0
  -5   1  -9    0.52    3.70   0
  -5  -1  -9    0.20    4.69   0
  18  -2  -9    3.51    3.77   0
  18   2  -9    1.01    3.52   0
  16  -2  -9    6.28    3.44   0
  16   2  -9    4.20    3.29   0
  14  -2  -9   10.44    3.17   0
  14   2  -9   11.10    3.11   0
  12   2  -9   26.58    4.53   0
  12  -2  -9   29.24    5.15   0
  12   2  -9   27.24    3.16   0
  12  -2  -9   28.42    3.85   0
  10   2  -9   -0.74    3.53   0
  10  -2  -9    2.51    3.20   0
  10   2  -9    1.11    2.99   0
   8  -2  -9    5.74    2.89   0
   8   2  -9    0.08    3.27   0
   8   2  -9    5.30    2.92   0
   6  -2  -9    5.42    3.80   0
   6   2  -9    5.70    3.15   0
   6  -2  -9    4.60    2.93   0
   4  -2  -9    3.41    2.83   0
   4  -2  -9    7.45    3.99   0
   4   2  -9    7.52    3.39   0
   2  -2  -9   -0.20    3.10   0
   2  -2  -9   10.09    3.50   0
   2   2  -9    7.82    4.29   0
   0   2  -9   19.85    4.60   0
   0  -2  -9    9.28    4.53   0
  -2  -2  -9   11.18    4.42   0
  -2   2  -9    6.80    4.51   0
  -4   2  -9    3.95    3.90   0
  -4  -2  -9   -0.43    4.61   0
  -6   2  -9    6.29    4.79   0
  -6  -2  -9    5.65    4.80   0
  17  -3  -9   -0.05    3.53   0
  17   3  -9    3.35    3.46   0
  15  -3  -9    0.01    3.37   0
  15   3  -9    4.45    3.21   0
  13   3  -9    4.87    3.07   0
  13  -3  -9    3.78    3.08   0
  11   3  -9    9.79    3.57   0
  11  -3  -9    7.11    3.02   0
  11   3  -9   12.36    3.03   0
   9   3  -9   16.43    3.22   0
   9   3  -9   15.79    3.05   0
   9  -3  -9   20.76    3.23   0
   7  -3  -9    3.42    2.96   0
   7   3  -9    2.30    2.88   0
   7   3  -9    2.04    3.20   0
   5  -3  -9    4.11    3.07   0
   5  -3  -9    3.60    3.63   0
   5   3  -9    3.97    3.24   0
   3  -3  -9    9.34    3.77   0
   3  -3  -9   10.71    4.29   0
   3   3  -9    8.90    3.46   0
   1  -3  -9    0.46    3.81   0
   1  -3  -9    1.84    4.57   0
   1   3  -9   -2.76    3.63   0
  -1   3  -9    3.65    3.61   0
  -1  -3  -9    5.06    4.47   0
  -3   3  -9    1.05    3.68   0
  -3  -3  -9    0.80    4.42   0
  -5   3  -9    2.98    3.90   0
  -5  -3  -9    1.32    4.52   0
  18   4  -9    2.26    3.61   0
  18  -4  -9    2.79    3.71   0
  16   4  -9    0.53    3.23   0
  16  -4  -9    2.00    3.47   0
  14  -4  -9    0.01    3.24   0
  14   4  -9    1.31    3.08   0
  12  -4  -9   10.03    3.18   0
  12  -4  -9   11.13    7.08   0
  12   4  -9    8.90    3.14   0
  12   4  -9    7.48    3.65   0
  10   4  -9    3.05    3.51   0
  10   4  -9    4.65    3.21   0
  10  -4  -9    0.43    3.05   0
  10   4  -9   -0.90    2.96   0
   8   4  -9   10.00    3.36   0
   8  -4  -9    4.78    3.66   0
   8   4  -9   -0.41    2.12   0
   6   4  -9    0.19    3.39   0
   6  -4  -9   -0.53    3.67   0
   4  -4  -9    1.41    3.73   0
   4  -4  -9   -0.37    3.27   0
   4   4  -9    1.99    3.35   0
   2  -4  -9   -1.23    4.42   0
   2  -4  -9    0.08    3.79   0
   2   4  -9    5.75    3.65   0
   0  -4  -9    3.61    4.60   0
   0   4  -9    3.70    3.64   0
   0  -4  -9    4.91    4.50   0
  -2  -4  -9    0.61    5.11   0
  -2  -4  -9   -0.65    4.08   0
  -2   4  -9    3.75    3.62   0
  -4   4  -9    0.94    3.68   0
  -4  -4  -9    0.92    5.21   0
  -6   4  -9   -1.87    4.05   0
   6  -4   9   -0.45    3.94   0
  -6  -4  -9   -0.26    5.59   0
  17   5  -9    2.77    3.68   0
  17  -5  -9   -1.98    3.56   0
  15   5  -9   -0.51    3.31   0
  15  -5  -9    1.09    3.42   0
  13  -5  -9    1.72    3.29   0
  13   5  -9    1.59    3.11   0
  11  -5  -9   29.79    3.37   0
  11   5  -9   29.92    3.68   0
  11   5  -9   32.18    3.19   0
  11   5  -9   30.61    3.40   0
   9   5  -9    1.16    2.12   0
   9  -5  -9   19.42    3.91   0
   9   5  -9   17.17    3.68   0
   9   5  -9   18.13    3.40   0
   7  -5  -9   19.59    3.83   0
   7   5  -9   13.64    3.44   0
   5  -5  -9    4.66    3.99   0
   5   5  -9    1.13    3.47   0
   5  -5  -9    1.43    3.73   0
   3  -5  -9   21.84    4.30   0
   3   5  -9   15.94    3.75   0
   3  -5  -9   21.08    3.87   0
   1  -5  -9    5.68    4.02   0
   1  -5  -9    1.15    5.32   0
   1   5  -9    8.02    3.63   0
  -1  -5  -9    2.78    5.88   0
  -1  -5  -9    3.93    4.83   0
  -1   5  -9    1.89    3.63   0
  -3  -5  -9    1.33    5.45   0
  -3   5  -9    1.79    3.71   0
  -3  -5  -9    0.88    5.71   0
  -5   5  -9    3.87    3.93   0
   5  -5   9    2.99    4.89   0
  -5  -5  -9    0.43    6.30   0
  -5  -5  -9    0.25    6.60   0
 -16   6   9    5.68    3.69   0
  16  -6  -9    9.71    3.51   0
  16   6  -9    8.02    3.70   0
  14   6  -9   16.72    3.45   0
  14  -6  -9   10.95    3.46   0
  12   6  -9   21.73    3.21   0
  12   6  -9   19.22    3.87   0
  12   6  -9   18.97    3.43   0
  12  -6  -9   14.13    3.44   0
  10  -6  -9    0.78    3.25   0
  10   6  -9    4.05    3.52   0
  10   6  -9    0.37    3.33   0
  10   6  -9    4.47    3.01   0
   8  -6  -9   14.61    3.88   0
   8   6  -9   18.58    3.66   0
   8   6  -9   17.99    3.43   0
   6  -6  -9   21.22    4.01   0
   6   6  -9   21.08    3.58   0
   4  -6  -9    2.59    3.89   0
   4  -6  -9    3.11    4.21   0
   4   6  -9    1.34    3.69   0
   2  -6  -9    0.19    3.98   0
   2  -6  -9    1.15    4.54   0
   2   6  -9    0.49    3.72   0
   0  -6  -9    0.23    5.70   0
   0  -6  -9   -0.10    5.25   0
   0   6  -9   -1.14    3.65   0
  -2   6  -9    1.66    3.73   0
  -2  -6  -9    1.75    7.63   0
  -2  -6  -9    2.95    8.31   0
  -4   6  -9    5.43    3.98   0
   4  -6   9    2.51    3.78   0
  15   7  -9    0.63    3.59   0
 -15   7   9    1.24    2.59   0
  15  -7  -9   -1.96    3.47   0
  13   7  -9    7.98    3.64   0
  13  -7  -9   10.31    3.52   0
  13   7  -9    5.40    2.52   0
  11   7  -9   12.52    4.73   0
  11   7  -9    2.52    3.40   0
  11  -7  -9    6.64    3.29   0
  11   7  -9    8.70    3.31   0
   9   7  -9    3.71    3.66   0
   9   7  -9    6.96    3.33   0
   9  -7  -9    3.73    4.06   0
   7   7  -9    0.68    3.62   0
   7   7  -9    1.61    3.49   0
   7  -7  -9   -1.57    4.28   0
   5  -7  -9    1.68    3.98   0
   5   7  -9    1.32    3.55   0
   3  -7  -9    3.78    4.57   0
   3  -7  -9    1.93    4.36   0
   3   7  -9   -1.16    3.81   0
   1   7  -9    0.20    3.71   0
   1  -7  -9    1.44    6.55   0
   1  -7  -9    1.72    6.04   0
  -1   7  -9    2.97    3.78   0
  -3   7  -9   -2.73    3.82   0
 -14   8   9    1.79    2.58   0
  14   8  -9   -0.59    3.94   0
  14   8  -9    0.64    3.64   0
  14  -8  -9   -0.26    3.87   0
  12   8  -9    9.30    3.77   0
  12   8  -9   10.34    3.50   0
  12  -8  -9   13.02    3.55   0
  10   8  -9    2.61    3.64   0
  10   8  -9    4.07    3.52   0
  10   8  -9    0.48    3.34   0
  10  -8  -9   -1.76    4.10   0
   8   8  -9    2.80    3.71   0
   8   8  -9    1.53    3.44   0
   8  -8  -9    0.83    4.21   0
   6   8  -9    3.60    3.60   0
   6   8  -9    1.22    3.49   0
   6  -8  -9   -1.68    4.05   0
   4  -8  -9    2.82    5.14   0
   4   8  -9    0.29    3.69   0
   4  -8  -9    0.82    4.86   0
   2  -8  -9    0.10    6.73   0
   2   8  -9    1.34    3.75   0
   2  -8  -9    1.76    7.20   0
   0   8  -9    2.64    3.85   0
  -2   8  -9    3.40    3.99   0
  13   9  -9    0.90    3.67   0
  13   9  -9    0.80    3.94   0
  13  -9  -9   -1.01    3.74   0
 -13   9   9    0.73    3.63   0
  11   9  -9    2.59    3.44   0
  11   9  -9    2.71    3.69   0
  11  -9  -9    6.30    4.43   0
   9   9  -9    3.44    4.73   0
   9   9  -9    6.34    3.75   0
   9  -9  -9    3.68    3.57   0
   7   9  -9    6.29    3.92   0
   7  -9  -9    3.12    4.41   0
   7   9  -9    7.25    3.70   0
   5   9  -9    2.46    3.94   0
   5  -9  -9   -0.63    5.23   0
   5   9  -9    2.23    3.82   0
   3  -9  -9   -0.40    6.33   0
   3  -9  -9    0.48    6.60   0
   3   9  -9    1.32    3.75   0
   1   9  -9   -1.04    3.80   0
  -1   9  -9    5.70    4.03   0
  12 -10  -9   -0.45    4.59   0
  12  10  -9   -1.24    4.00   0
  12  10  -9    1.32    3.73   0
  10  10  -9    2.44    4.07   0
  10 -10  -9   -0.30    6.66   0
  10 -10  -9    1.89    4.59   0
  10  10  -9   -1.65    3.95   0
   8  10  -9    2.65    3.96   0
   8 -10  -9    2.15    4.51   0
   8  10  -9    4.82    3.77   0
   6  10  -9    4.26    4.00   0
   6 -10  -9    0.39    4.63   0
   6  10  -9    0.96    3.84   0
   4 -10  -9    2.81    6.23   0
   4  10  -9    8.53    4.07   0
   4 -10  -9    2.39    6.72   0
   4  10  -9    0.49    3.79   0
   2  10  -9    1.32    4.00   0
   0  10  -9   -3.69    4.01   0
   9  11  -9   -1.89    4.19   0
   9 -11  -9    1.05    5.38   0
   9 -11  -9    0.48    5.00   0
   9  11  -9    4.63    4.19   0
   7  11  -9    3.10    4.15   0
   7 -11  -9    1.53    4.79   0
   7  11  -9    2.07    4.14   0
   5 -11  -9   -1.24    6.23   0
   5  11  -9   -0.14    4.26   0
   5 -11  -9    0.60    6.09   0
   5  11  -9   -0.04    4.15   0
   3  11  -9    4.70    4.26   0
   3  11  -9   -0.19    3.97   0
  16   0 -10   -2.01    3.57   0
  14   0 -10   19.21    3.44   0
  12   0 -10    0.81    3.15   0
  12   0 -10    1.60    4.51   0
  10   0 -10   10.72    3.02   0
   8   0 -10    0.76    3.31   0
   8   0 -10   -1.31    3.06   0
   6   0 -10   -0.28    3.34   0
   6   0 -10    0.63    3.11   0
   4   0 -10   15.88    4.26   0
   4   0 -10    1.10    2.23   0
   2   0 -10   11.46    4.70   0
   0   0 -10    8.90    4.66   0
  -2   0 -10    6.79    3.93   0
  -4   0 -10    2.07    4.86   0
  17  -1 -10   -0.30    3.67   0
  17   1 -10    0.26    3.66   0
  15  -1 -10    1.50    3.43   0
  15   1 -10    2.78    3.35   0
  13   1 -10   19.49    3.30   0
  13   1 -10   13.55    4.92   0
  13  -1 -10   14.01    5.49   0
  13  -1 -10   12.90    3.34   0
  11   1 -10    3.88    3.73   0
  11   1 -10    6.71    3.16   0
  11  -1 -10    5.53    3.12   0
   9   1 -10    1.51    2.94   0
   9  -1 -10    4.22    3.09   0
   9   1 -10    2.16    3.23   0
   7  -1 -10    0.73    3.23   0
   7   1 -10    7.36    3.46   0
   7  -1 -10    0.29    3.76   0
   7   1 -10    0.55    3.13   0
   5   1 -10    2.96    3.07   0
   5  -1 -10    7.51    3.34   0
   5  -1 -10    3.37    3.02   0
   5   1 -10    5.67    3.37   0
   3  -1 -10    0.97    2.31   0
   3  -1 -10   -0.33    4.33   0
   3   1 -10    4.45    4.45   0
   1   1 -10    0.96    3.74   0
   1  -1 -10    5.41    3.91   0
  -1   1 -10    3.97    3.83   0
  -1  -1 -10    2.28    4.69   0
  -3   1 -10    1.23    4.74   0
  -3  -1 -10    5.38    4.77   0
  16  -2 -10    3.11    3.56   0
  16   2 -10    1.30    3.53   0
  14  -2 -10    5.70    3.22   0
  14   2 -10    7.00    3.30   0
  12   2 -10    1.08    3.85   0
  12  -2 -10    2.07    4.64   0
  12   2 -10    0.97    3.26   0
  12  -2 -10    3.11    3.18   0
  10   2 -10   -1.02    3.20   0
  10   2 -10    0.21    3.39   0
  10  -2 -10    0.86    3.14   0
   8  -2 -10    1.76    3.81   0
   8   2 -10    1.24    4.02   0
   8   2 -10    1.74    3.05   0
   6   2 -10   -1.95    3.02   0
   6  -2 -10    1.67    3.25   0
   6   2 -10   -1.05    3.29   0
   6  -2 -10    1.33    3.08   0
   4  -2 -10    1.47    3.76   0
   4  -2 -10    3.04    4.31   0
   4   2 -10    2.57    3.46   0
   2  -2 -10    6.63    3.35   0
   2  -2 -10    4.27    3.78   0
   2   2 -10    5.18    3.85   0
   0   2 -10    4.79    4.64   0
   0  -2 -10    0.80    4.67   0
  -2   2 -10   -1.58    3.75   0
  -2  -2 -10    1.66    4.79   0
  -4   2 -10    0.42    3.97   0
  -4  -2 -10    1.40    4.97   0
  17  -3 -10    1.45    3.72   0
  17   3 -10    2.72    3.61   0
  15  -3 -10    4.17    3.52   0
  15   3 -10    1.64    3.44   0
  13   3 -10   34.68    4.87   0
  13  -3 -10   32.99    5.74   0
  13   3 -10   39.78    3.59   0
  13  -3 -10   27.20    3.56   0
  11   3 -10   12.23    4.79   0
  11   3 -10   11.77    3.34   0
  11  -3 -10   12.81    3.27   0
  11   3 -10   12.10    3.37   0
   9   3 -10   -0.39    3.39   0
   9   3 -10    2.92    3.19   0
   9  -3 -10    0.85    3.04   0
   7  -3 -10    3.94    3.10   0
   7   3 -10    2.47    3.13   0
   7  -3 -10    1.90    3.28   0
   7   3 -10   -2.13    3.46   0
   5  -3 -10    6.03    3.81   0
   5  -3 -10    6.45    3.40   0
   5   3 -10    4.32    3.55   0
   3  -3 -10    2.36    3.98   0
   3  -3 -10    2.42    4.50   0
   3   3 -10   -0.09    3.76   0
   1  -3 -10    5.20    4.19   0
   1   3 -10    3.69    4.68   0
   1  -3 -10    8.18    4.68   0
  -1  -3 -10    1.60    4.71   0
  -1  -3 -10   -0.89    3.56   0
  -1   3 -10    3.31    3.84   0
  -3   3 -10    4.63    4.02   0
  -3  -3 -10    0.90    4.85   0
  16  -4 -10    1.89    3.66   0
  16   4 -10    4.73    3.62   0
  14  -4 -10    4.18    3.43   0
  14   4 -10    7.20    3.32   0
  12   4 -10    7.62    4.67   0
  12  -4 -10    5.55    3.37   0
  12  -4 -10    4.29    6.08   0
  12   4 -10    2.34    3.49   0
  12   4 -10    2.38    3.30   0
  10   4 -10    6.26    3.83   0
  10   4 -10    5.66    3.44   0
  10  -4 -10    9.45    3.31   0
  10   4 -10    7.87    3.13   0
   8   4 -10    9.28    3.49   0
   8  -4 -10    8.63    3.95   0
   8   4 -10    2.30    3.17   0
   6  -4 -10    8.89    4.12   0
   6   4 -10    6.12    3.56   0
   6  -4 -10    5.84    3.16   0
   4  -4 -10    3.57    4.11   0
   4  -4 -10   -1.80    4.47   0
   4   4 -10    0.91    3.67   0
   2  -4 -10    0.57    4.00   0
   2  -4 -10    1.01    4.70   0
   2   4 -10    3.90    3.72   0
   0  -4 -10    7.33    4.52   0
   0   4 -10    6.35    4.66   0
   0  -4 -10    6.04    4.87   0
  -2   4 -10    0.38    3.96   0
  -2  -4 -10    1.91    4.91   0
  -2  -4 -10    0.73    5.28   0
  15   5 -10    5.01    3.55   0
  15  -5 -10    2.30    3.68   0
  13  -5 -10    4.42    4.24   0
  13   5 -10    5.75    4.05   0
  13   5 -10    1.81    3.49   0
  13   5 -10    4.42    3.35   0
  11  -5 -10    4.53    3.41   0
  11   5 -10    3.07    4.72   0
  11   5 -10    2.63    3.27   0
  11   5 -10    7.88    3.55   0
   9   5 -10   -0.13    3.21   0
   9  -5 -10    2.47    3.31   0
   9   5 -10    6.01    3.76   0
   9   5 -10    7.87    3.46   0
   7  -5 -10    0.55    3.29   0
   7   5 -10    7.17    3.54   0
   5  -5 -10    8.40    4.46   0
   5   5 -10    8.92    3.64   0
   5  -5 -10    6.87    4.15   0
   3  -5 -10    4.90    4.59   0
   3   5 -10    5.18    3.81   0
   3  -5 -10    6.04    4.20   0
   1  -5 -10   -0.56    4.29   0
   1   5 -10   -3.06    3.83   0
   1  -5 -10    4.75    5.45   0
  -1  -5 -10    1.40    5.58   0
  -1  -5 -10    1.46    5.16   0
  -1   5 -10   -0.36    3.87   0
  -3  -5 -10    0.70    6.14   0
  14   6 -10    7.28    3.75   0
  14   6 -10    5.80    3.54   0
  14  -6 -10    9.85    4.52   0
  12  -6 -10    2.65    3.51   0
  12   6 -10   -0.99    3.25   0
  12   6 -10    4.48    3.99   0
  12   6 -10    4.24    3.46   0
  10  -6 -10    2.15    3.37   0
  10   6 -10    0.61    3.74   0
  10   6 -10   -0.70    3.49   0
  10   6 -10    0.80    3.23   0
   8  -6 -10    1.33    3.41   0
   8   6 -10    1.14    3.71   0
   8   6 -10   -0.15    3.62   0
   6  -6 -10    2.15    4.24   0
   6  -6 -10    2.90    4.28   0
   6   6 -10    3.93    3.70   0
   4  -6 -10    3.14    4.83   0
   4  -6 -10   -2.04    4.49   0
   4   6 -10    0.03    3.86   0
   2  -6 -10    4.17    5.13   0
   2  -6 -10    5.61    5.59   0
   2   6 -10    6.59    3.86   0
   0  -6 -10    2.04    6.21   0
   0  -6 -10    1.90    5.82   0
   0   6 -10    2.33    3.83   0
  -2   6 -10    5.64    3.99   0
  -2  -6 -10    0.93    9.41   0
  -2  -6 -10    0.26    9.60   0
  13   7 -10   13.43    3.82   0
  13  -7 -10   13.21    4.59   0
  13   7 -10    8.13    3.62   0
  11   7 -10   10.61    3.95   0
  11   7 -10   14.70    3.70   0
  11  -7 -10    9.87    3.65   0
  11   7 -10   10.75    3.37   0
   9   7 -10    0.41    3.95   0
   9   7 -10    3.05    3.57   0
   9  -7 -10    0.66    4.41   0
   7  -7 -10    0.63    3.52   0
   7   7 -10   -1.65    3.90   0
   7   7 -10   -4.43    3.77   0
   5  -7 -10    6.88    4.48   0
   5  -7 -10    5.26    4.49   0
   5   7 -10    6.25    3.92   0
   3  -7 -10    1.06    4.99   0
   3  -7 -10    2.27    5.63   0
   3   7 -10   -2.58    4.07   0
   1  -7 -10    2.09    6.93   0
   1   7 -10   -2.40    3.83   0
   1  -7 -10    1.27    6.52   0
  -1   7 -10   -1.78    4.17   0
  12   8 -10    4.23    4.23   0
  12   8 -10   -1.19    3.70   0
  12   8 -10    3.85    3.85   0
  12  -8 -10    3.84    3.69   0
  10   8 -10    4.66    4.12   0
  10   8 -10    5.90    3.82   0
  10   8 -10    0.81    3.41   0
  10  -8 -10    6.48    4.42   0
   8   8 -10    7.62    4.00   0
   8   8 -10    3.29    3.78   0
   8  -8 -10    3.28    4.53   0
   6   8 -10    1.36    3.99   0
   6  -8 -10    3.64    5.27   0
   6   8 -10    5.98    3.83   0
   6  -8 -10    0.17    4.39   0
   4  -8 -10    0.69    5.43   0
   4   8 -10    0.51    4.07   0
   4  -8 -10    1.55    5.19   0
   2  -8 -10    2.15    7.92   0
   2  -8 -10    0.95    7.56   0
   2   8 -10    1.53    4.00   0
  11   9 -10    0.48    4.36   0
  11   9 -10    1.53    3.69   0
  11   9 -10   -0.15    3.88   0
  11  -9 -10   -2.20    3.82   0
   9   9 -10    1.08    4.17   0
   9   9 -10    3.47    3.88   0
   9  -9 -10    1.13    4.58   0
   7   9 -10   -0.13    3.99   0
   7  -9 -10    1.05    4.66   0
   7   9 -10    0.31    3.91   0
   5   9 -10    0.78    4.26   0
   5  -9 -10   -0.30    5.56   0
   5  -9 -10    0.40    5.62   0
   5   9 -10    4.21    4.03   0
   3  -9 -10    1.60    9.23   0
   3   9 -10   -0.04    4.04   0
   3  -9 -10    1.61    8.99   0
   6 -10 -10    0.18    5.75   0
   6 -10 -10    0.96    5.62   0
  15  -1 -11    3.10    3.66   0
  15   1 -11    4.51    3.67   0
  13   1 -11    3.39    3.43   0
  13   1 -11   -1.54    5.00   0
  13  -1 -11    2.49    5.77   0
  13  -1 -11    2.71    3.43   0
  11  -1 -11   -0.07    3.42   0
  11   1 -11    1.54    4.02   0
  11   1 -11    0.79    3.48   0
  11   1 -11    1.91    3.30   0
   9  -1 -11    2.43    3.42   0
   9  -1 -11    1.72    3.53   0
   9   1 -11    4.83    3.32   0
   9   1 -11    1.48    3.34   0
   7  -1 -11    4.88    3.51   0
   7   1 -11   -1.25    3.60   0
   7  -1 -11    2.01    3.29   0
   7   1 -11    3.59    3.39   0
   5   1 -11   -0.71    2.36   0
   5  -1 -11    1.11    3.45   0
   5  -1 -11    1.55    3.78   0
   5   1 -11    2.00    3.61   0
   3  -1 -11    1.43    3.48   0
   3  -1 -11    1.11    4.78   0
   3   1 -11    0.25    3.95   0
   1   1 -11    5.62    3.96   0
   1  -1 -11    2.06    3.95   0
  -1  -1 -11    2.11    4.99   0
  -1   1 -11    1.69    5.03   0
  14   2 -11    5.64    5.26   0
  14  -2 -11    4.68    6.58   0
  14  -2 -11    5.35    3.46   0
  14   2 -11    3.46    3.56   0
  12   2 -11    9.50    4.17   0
  12  -2 -11    1.14    4.19   0
  12   2 -11   10.09    3.74   0
  12   2 -11   11.68    3.48   0
  12  -2 -11   13.20    3.61   0
  10   2 -11    8.96    3.50   0
  10   2 -11    6.01    3.31   0
  10  -2 -11   10.38    4.12   0
   8  -2 -11    3.06    3.27   0
   8  -2 -11    5.06    4.26   0
   8   2 -11    3.92    3.51   0
   8   2 -11   -0.05    3.37   0
   6   2 -11    1.44    2.37   0
   6  -2 -11    1.96    3.57   0
   6  -2 -11   -0.56    3.31   0
   6   2 -11    3.35    3.60   0
   4  -2 -11    1.16    3.42   0
   4  -2 -11    2.55    3.79   0
   4   2 -11    4.32    3.82   0
   2  -2 -11    5.51    4.39   0
   2  -2 -11    1.46    4.07   0
   2   2 -11    2.58    3.86   0
   0  -2 -11    0.80    3.77   0
   0   2 -11    2.83    4.06   0
   0  -2 -11    0.55    4.96   0
  15  -3 -11    6.98    3.76   0
  15   3 -11    5.44    3.66   0
  13   3 -11    0.13    4.20   0
  13  -3 -11   -0.68    6.02   0
  13   3 -11    2.81    3.48   0
  13   3 -11    0.58    3.74   0
  13  -3 -11   -0.14    3.44   0
  11   3 -11   -0.34    4.10   0
  11   3 -11    3.12    3.50   0
  11  -3 -11    3.51    3.50   0
  11   3 -11    0.13    3.46   0
   9   3 -11   -0.79    3.58   0
   9   3 -11    2.54    3.46   0
   9  -3 -11    4.71    4.14   0
   7  -3 -11    1.38    3.36   0
   7   3 -11   -0.55    2.37   0
   7  -3 -11    2.68    4.30   0
   7   3 -11   -1.23    3.58   0
   5  -3 -11    1.49    4.20   0
   5  -3 -11    4.81    4.58   0
   5   3 -11    1.33    3.77   0
   3  -3 -11    2.06    4.90   0
   3   3 -11   -0.16    4.87   0
   3  -3 -11    1.43    3.63   0
   1  -3 -11    2.00    4.56   0
   1   3 -11    2.54    4.03   0
   1  -3 -11   -1.25    4.92   0
  14  -4 -11    1.39    3.64   0
  14   4 -11   -1.43    3.67   0
  14   4 -11    3.26    3.95   0
  12   4 -11    1.09    5.02   0
  12  -4 -11    2.23    3.69   0
  12   4 -11    0.34    3.79   0
  12   4 -11    2.33    3.62   0
  10   4 -11   -1.25    4.09   0
  10   4 -11    5.43    3.66   0
  10  -4 -11    1.20    3.46   0
  10   4 -11    2.47    3.42   0
   8   4 -11   -0.96    3.48   0
   8  -4 -11    2.86    3.64   0
   8   4 -11    1.67    3.70   0
   8  -4 -11    0.23    3.41   0
   6  -4 -11    3.90    4.60   0
   6   4 -11    0.68    3.76   0
   6  -4 -11    1.32    3.57   0
   4  -4 -11    1.27    4.44   0
   4  -4 -11   -1.89    4.81   0
   4   4 -11    2.71    3.94   0
   2  -4 -11    2.95    4.57   0
   2  -4 -11   -0.36    5.07   0
   2   4 -11    6.89    4.89   0
   0  -4 -11   -0.59    5.10   0
   0  -4 -11    1.12    5.44   0
   0   4 -11    2.78    4.13   0
  13  -5 -11    6.69    3.75   0
  13   5 -11   12.84    4.29   0
  13  -5 -11    5.62    8.06   0
  13   5 -11    6.74    2.91   0
  13   5 -11    7.52    3.80   0
  11  -5 -11    0.16    3.58   0
  11   5 -11    1.72    4.01   0
  11   5 -11    1.38    3.57   0
  11   5 -11    1.42    3.80   0
   9   5 -11    5.60    4.18   0
   9  -5 -11   -0.03    4.22   0
   9   5 -11    1.29    3.73   0
   9   5 -11   -0.62    3.60   0
   7  -5 -11    1.42    4.64   0
   7  -5 -11    2.26    3.51   0
   7   5 -11    8.04    3.75   0
   5  -5 -11    0.24    4.71   0
   5   5 -11    7.08    4.08   0
   5  -5 -11    2.06    4.44   0
   3  -5 -11    3.22    5.18   0
   3   5 -11    6.18    3.84   0
   3  -5 -11    3.94    4.55   0
   1  -5 -11    0.49    5.37   0
   1   5 -11   -1.73    3.98   0
   1  -5 -11    0.86    5.86   0
  12  -6 -11    6.95    3.75   0
  12   6 -11    6.67    3.69   0
  12   6 -11    5.77    4.27   0
  12   6 -11    7.70    3.83   0
  10  -6 -11    2.93    3.73   0
  10   6 -11    3.08    3.67   0
  10   6 -11    8.74    4.20   0
  10   6 -11    0.05    3.89   0
   8  -6 -11    6.21    4.78   0
   8   6 -11    6.87    4.32   0
   8  -6 -11    3.28    3.66   0
   8   6 -11   -1.25    3.93   0
   6  -6 -11    2.20    4.45   0
   6  -6 -11    1.85    4.87   0
   6   6 -11    5.40    4.05   0
   4  -6 -11    3.69    4.65   0
   4  -6 -11    2.12    5.09   0
   4   6 -11    0.64    4.08   0
   2  -6 -11    2.65    5.52   0
   2   6 -11    2.15    4.20   0
   2  -6 -11    3.48    6.02   0
  11   7 -11    2.10    5.23   0
  11  -7 -11   -1.48    3.88   0
  11   7 -11    2.05    3.63   0
   9   7 -11    1.83    3.66   0
   9   7 -11    4.55    4.24   0
   9   7 -11    0.41    4.03   0
   9  -7 -11    1.13    3.70   0
   7  -7 -11    4.23    4.69   0
   7   7 -11    2.17    4.29   0
   7  -7 -11   -0.38    4.81   0
   7   7 -11    3.15    4.17   0
   5  -7 -11    4.75    4.80   0
   5  -7 -11    4.05    5.89   0
   5   7 -11    5.83    4.12   0
  12   0 -12   -1.20    3.59   0
  12   0 -12   -1.98    5.43   0
  12   0 -12    1.69    3.98   0
  10   0 -12   -0.54    3.59   0
  10   0 -12    1.45    3.65   0
   8   0 -12    1.03    4.02   0
   8   0 -12    2.33    3.71   0
   6   0 -12   -2.94    4.49   0
   6   0 -12    0.61    4.81   0
   4   0 -12    1.53    3.80   0
   4   0 -12    2.53    4.20   0
  11  -1 -12    1.46    3.70   0
  11   1 -12   -1.17    3.72   0
  11  -1 -12    5.32    3.87   0
  11   1 -12   -1.23    3.97   0
   9  -1 -12   -0.86    3.73   0
   9  -1 -12   -0.22    3.80   0
   9   1 -12    6.21    3.93   0
   9   1 -12    3.82    3.73   0
   7   1 -12    2.90    3.70   0
   7  -1 -12   -1.54    4.82   0
   7   1 -12    0.29    4.03   0
   7  -1 -12    2.80    3.71   0
   5  -1 -12   -0.16    3.66   0
   5  -1 -12    4.17    4.00   0
   5   1 -12    1.48    3.87   0
   5   1 -12    3.42    5.14   0
  10  -2 -12    2.32    3.86   0
  10   2 -12    0.28    3.88   0
  10   2 -12    1.57    3.62   0
  10  -2 -12    1.56    3.77   0
   8  -2 -12    1.13    4.59   0
   8  -2 -12    3.22    4.67   0
   8   2 -12    0.43    3.67   0
   8   2 -12    1.44    3.86   0
   6  -2 -12    1.61    3.78   0
   6  -2 -12    0.90    4.04   0
   6   2 -12    0.17    4.10   0
   6   2 -12    1.98    3.63   0
   4  -2 -12    0.90    5.34   0
  11   3 -12   -2.77    5.25   0
  11   3 -12    0.11    3.60   0
   9  -3 -12    3.59    4.75   0
   9   3 -12    4.04    3.73   0
   9   3 -12   -0.59    3.95   0
   9  -3 -12    3.68    3.70   0
   7  -3 -12    1.42    3.80   0
   7  -3 -12    2.62    4.02   0
   7   3 -12    0.72    3.92   0
   7   3 -12    1.38    3.72   0
   5  -3 -12    1.55    3.89   0
   5  -3 -12    0.00    5.21   0
   8   4 -12   -1.67    3.89   0
   8  -4 -12    1.55    4.64   0
;
_shelx_hkl_checksum     77901
_shelx_res_file
;
TITL TEST STRUCTURE D:\DATA\DATA\NECMI\NECMI23\NECMI23
    shelx.res
    created by SHELXL-2017/1 at 00:08:04 on 18-Nov-2018
CELL  0.71073  16.3393  13.4977   9.7461   90.000  113.442   90.000
ZERR     4.00   0.0018   0.0019   0.0011    0.000    0.008    0.000
LATT   7
SYMM  - X,   Y, 1/2 - Z
SFAC  C    H    N    O    S
UNIT  64 80 8 24 8
MERG   2
OMIT    -3.00  52.00
EQIV $2 -x, -y, -z
HTAB C1 O2_$2
EQIV $3 -x+1/2, -y+1/2, -z
HTAB N1 O3_$3
FMAP   2
PLAN    5
ACTA
BOND
BOND   $H
CONF
L.S.  20
WGHT    0.056200
FVAR       0.34230
S1    5    0.198123    0.132408    0.112234    11.00000    0.06005    0.08806 =
         0.08588    0.01377    0.03562   -0.00560
O1    4    0.042731    0.159628   -0.086336    11.00000    0.05647    0.09011 =
         0.07728   -0.00994    0.03440   -0.00332
C1    1    0.000292    0.074770   -0.173142    11.00000    0.06582    0.07904 =
         0.07281    0.00067    0.03647   -0.00628
AFIX  23
H1A   2   -0.060770    0.071765   -0.181199    11.00000   -1.20000
H1B   2    0.030688    0.015643   -0.121023    11.00000   -1.20000
AFIX   0
O3    4    0.286175    0.155426    0.121990    11.00000    0.05716    0.11733 =
         0.10159    0.02263    0.03579   -0.00556
O2    4    0.178254    0.033712    0.137924    11.00000    0.08752    0.08093 =
         0.12043    0.02011    0.05235   -0.00116
N1    3    0.134615    0.159435   -0.062899    11.00000    0.05707    0.09130 =
         0.08495    0.00285    0.03666   -0.00725
C2    1    0.168905    0.212079    0.226702    11.00000    0.05760    0.08437 =
         0.06943    0.00976    0.02507   -0.01244
C5    1    0.118195    0.336629    0.404287    11.00000    0.07318    0.13075 =
         0.06524   -0.00996    0.01750   -0.00763
C7    1    0.137015    0.173295    0.327088    11.00000    0.12173    0.10770 =
         0.09986   -0.00041    0.06559   -0.03844
AFIX  43
H7    2    0.131947    0.105133    0.335264    11.00000   -1.20000
AFIX   0
C4    1    0.151830    0.373566    0.306678    11.00000    0.12362    0.08886 =
         0.09984    0.00000    0.04445   -0.00801
AFIX  43
H4    2    0.157573    0.441748    0.299978    11.00000   -1.20000
AFIX   0
C6    1    0.112940    0.236722    0.414503    11.00000    0.12691    0.14768 =
         0.09676   -0.01360    0.07130   -0.04044
AFIX  43
H6    2    0.092328    0.210422    0.483059    11.00000   -1.20000
AFIX   0
C3    1    0.177397    0.311915    0.218030    11.00000    0.10750    0.09400 =
         0.10135    0.01111    0.05902   -0.01000
AFIX  43
H3    2    0.200335    0.338428    0.152627    11.00000   -1.20000
AFIX   0
C8    1    0.088960    0.406585    0.497276    11.00000    0.12280    0.19202 =
         0.09273   -0.04422    0.03753    0.00592
AFIX 137
H8A   2    0.083016    0.370639    0.577813    11.00000   -1.50000
H8B   2    0.032607    0.435597    0.435712    11.00000   -1.50000
H8C   2    0.132692    0.457942    0.537350    11.00000   -1.50000
AFIX   0
H1    2    0.146325    0.216799   -0.079626    11.00000    0.08914
HKLF 4
REM  TEST STRUCTURE D:\DATA\DATA\NECMI\NECMI23\NECMI23
REM R1 =  0.0472 for    1070 Fo > 4sig(Fo)  and  0.0962 for all    1938 data
REM    123 parameters refined using      0 restraints
END
WGHT      0.0562      0.0000
REM Highest difference peak  0.144,  deepest hole -0.248,  1-sigma level  0.044
Q1    1   0.1290  0.0368  0.0587  11.00000  0.05    0.14
Q2    1   0.2135 -0.0014  0.2455  11.00000  0.05    0.13
Q3    1   0.3267  0.2027  0.1567  11.00000  0.05    0.13
Q4    1   0.3179  0.1763  0.2803  11.00000  0.05    0.12
Q5    1   0.2906  0.0977  0.1932  11.00000  0.05    0.12
;
_shelx_res_checksum     39577
