# Supplementary material for: Crystal structure and Hirshfeld surface analysis of N,N′-[ethane-1,2-diylbis(­oxy)]bis­(4-methyl­benzene­sulfonamide)
Source: Acta Crystallogr E Crystallogr Commun. 2019 Jan 1;75(Pt 1):81–5. doi: 10.1107/S2056989018017437 (PMC6323888; doi:10.1107/S2056989018017437)
Supplement: Supplementary file 2 [file e-75-00081-Isup2.hkl]

data_I                                                                          
_shelx_title ' TEST STRUCTURE D:\DATA\DATA\NECMI\NECMI23\NECMI23'               
_shelx_refln_list_code          4                                               
_shelx_F_calc_maximum      288.27                                               
_exptl_crystal_F_000       840.00                                               
_reflns_d_resolution_high  0.8107                                               
                                                                                
loop_                                                                           
 _space_group_symop_operation_xyz                                               
 'x, y, z'                                                                      
 '-x, y, -z+1/2'                                                                
 'x+1/2, y+1/2, z'                                                              
 '-x+1/2, y+1/2, -z+1/2'                                                        
 '-x, -y, -z'                                                                   
 'x, -y, z-1/2'                                                                 
 '-x+1/2, -y+1/2, -z'                                                           
 'x+1/2, -y+1/2, z-1/2'                                                         
                                                                                
_cell_length_a    16.3393                                                       
_cell_length_b    13.4977                                                       
_cell_length_c     9.7461                                                       
_cell_angle_alpha  90.000                                                       
_cell_angle_beta  113.442                                                       
_cell_angle_gamma  90.000                                                       
                                                                                
_shelx_F_squared_multiplier     1.000                                           
                                                                                
loop_                                                                           
 _refln_index_h                                                                 
 _refln_index_k                                                                 
 _refln_index_l                                                                 
 _refln_F_squared_calc                                                          
 _refln_F_squared_meas                                                          
 _refln_F_squared_sigma                                                         
 _refln_observed_status                                                         
   2   0   0      15599.56      18099.09       230.17 o                         
   4   0   0      12128.47      12653.64        94.26 o                         
   6   0   0      14448.66      14810.58       267.26 o                         
   8   0   0       1920.12       1934.38       101.09 o                         
  10   0   0       1495.81       1423.98        33.16 o                         
  12   0   0       1179.95       1146.23        58.33 o                         
  14   0   0          8.11         17.22        18.62 o                         
  16   0   0         62.64         78.97        20.13 o                         
  18   0   0         10.81          2.12        22.29 o                         
   1   1   0       6725.47       7158.74       347.63 o                         
   3   1   0        404.67        391.38        18.86 o                         
   5   1   0      10976.17      11424.23       142.78 o                         
   7   1   0        141.80        162.61        12.91 o                         
   9   1   0        287.09        307.29        12.89 o                         
  11   1   0        172.99        179.57        12.78 o                         
  13   1   0        300.41        297.10        13.62 o                         
  15   1   0        178.15        193.81        14.05 o                         
  17   1   0          0.81          2.01        14.91 o                         
   0   2   0      15185.45      13420.47      2666.33 o                         
   2   2   0       2289.39       2219.53       112.00 o                         
   4   2   0       5187.37       5132.92       112.81 o                         
   6   2   0         39.63         46.67        12.64 o                         
   8   2   0         87.12        102.78        12.18 o                         
  10   2   0         90.17        101.34        13.51 o                         
  12   2   0        356.23        355.19        20.14 o                         
  14   2   0          7.60         14.95        12.87 o                         
  16   2   0          4.80         -5.42        14.62 o                         
  18   2   0          0.17         -2.41        17.22 o                         
   1   3   0       2425.85       2328.39       101.93 o                         
   3   3   0         28.26         86.12        19.93 o                         
   5   3   0         46.00        114.90        13.87 o                         
   7   3   0         98.11         86.55        12.07 o                         
   9   3   0        286.10        321.87        13.12 o                         
  11   3   0        218.65        252.90        13.96 o                         
  13   3   0        419.31        413.77        16.40 o                         
  15   3   0        144.55        161.62        14.77 o                         
  17   3   0         45.85         64.87        15.97 o                         
   0   4   0      31712.66      25384.48      3675.82 o                         
   2   4   0       2156.54       2032.54        76.73 o                         
   4   4   0        357.86        308.77        17.28 o                         
   6   4   0        116.50        116.70        15.01 o                         
   8   4   0        457.08        457.06        13.54 o                         
  10   4   0        600.94        576.35        19.19 o                         
  12   4   0       1289.24       1261.13        44.99 o                         
  14   4   0        180.52        178.38        14.48 o                         
  16   4   0         13.72         17.39        16.06 o                         
   1   5   0       1196.71       1279.19        46.70 o                         
   3   5   0        482.84        535.57        23.41 o                         
   5   5   0       2660.49       2434.09       162.52 o                         
   7   5   0        782.21        841.33        47.82 o                         
   9   5   0        556.98        530.86        17.24 o                         
  11   5   0         92.69        108.04        13.38 o                         
  13   5   0         29.67         41.34        14.76 o                         
  15   5   0        136.49        154.64        16.50 o                         
  17   5   0          8.87         18.49        15.49 o                         
   0   6   0       9777.43       9433.30       515.44 o                         
   2   6   0       2656.33       2591.37        77.15 o                         
   4   6   0        232.56        224.85        14.62 o                         
   6   6   0        324.39        307.94        17.26 o                         
   8   6   0        288.24        316.67        16.54 o                         
  10   6   0         87.15         85.42        16.35 o                         
  12   6   0        715.99        642.65        36.41 o                         
  14   6   0          4.92          4.22        17.01 o                         
  16   6   0          0.46          8.08        18.89 o                         
   1   7   0         24.44         18.19        11.73 o                         
   3   7   0        244.14        220.14        15.09 o                         
   5   7   0        277.04        270.47        13.72 o                         
   7   7   0        697.42        770.26        47.13 o                         
   9   7   0        140.11        131.32        15.94 o                         
  11   7   0          4.63         21.42        15.93 o                         
  13   7   0        348.38        342.99        18.06 o                         
  15   7   0         75.63         98.42        18.72 o                         
   0   8   0        121.12         87.35        17.26 o                         
   2   8   0       1075.63        900.53        29.77 o                         
   4   8   0         11.00         19.76        14.63 o                         
   6   8   0         14.33         38.80        13.23 o                         
   8   8   0        449.85        466.39        14.78 o                         
  10   8   0        216.33        233.46        17.18 o                         
  12   8   0        138.13        131.34        17.02 o                         
  14   8   0          6.83         40.90        17.54 o                         
  16   8   0          0.22          4.46        19.74 o                         
   1   9   0        196.94        200.19        13.61 o                         
   3   9   0        422.37        389.94        15.32 o                         
   5   9   0        159.02        144.49        16.36 o                         
   7   9   0        297.42        302.16        13.98 o                         
   9   9   0         78.28         69.62        14.12 o                         
  11   9   0         45.12         45.31        17.72 o                         
  13   9   0          3.41         -3.22        17.49 o                         
  15   9   0          0.04          8.65        19.12 o                         
   0  10   0       1121.74       1145.08        43.25 o                         
   2  10   0         66.55         89.58        14.60 o                         
   4  10   0          2.61         15.11        14.82 o                         
   6  10   0         12.90         21.88        12.16 o                         
   8  10   0         22.66         39.52        13.88 o                         
  10  10   0          9.22         11.87        15.05 o                         
  12  10   0        100.12         75.18        15.06 o                         
  14  10   0          2.29         11.25        16.28 o                         
   1  11   0         46.64         38.27        13.47 o                         
   3  11   0        594.89        568.65        17.40 o                         
   5  11   0        338.73        348.86        25.94 o                         
   7  11   0        152.51        144.81        13.05 o                         
   9  11   0         13.77         31.28        14.97 o                         
  11  11   0         51.07         52.95        16.16 o                         
  13  11   0         41.78         55.11        16.93 o                         
   0  12   0         39.56         42.73        24.04 o                         
   2  12   0        458.00        435.14        19.41 o                         
   4  12   0          0.14         -5.06        14.95 o                         
   6  12   0         75.90         65.59        13.76 o                         
   8  12   0        236.52        203.57        14.79 o                         
  10  12   0         39.74         39.90        14.21 o                         
  12  12   0          1.64          6.05        15.17 o                         
   1  13   0         54.10         60.55        14.09 o                         
   3  13   0         32.05         48.95        15.93 o                         
   5  13   0          3.50          0.07        16.16 o                         
   7  13   0         68.67         63.81        14.38 o                         
   9  13   0          5.19         11.37        15.24 o                         
  11  13   0          2.90          9.24        16.57 o                         
   0  14   0         28.71         39.18        25.01 o                         
   2  14   0          0.68         -7.24        15.69 o                         
   4  14   0         20.98         37.80        16.03 o                         
   6  14   0         10.73         38.60        14.88 o                         
   8  14   0          4.04         16.60        15.78 o                         
  10  14   0          8.93          1.71        16.82 o                         
   1  15   0          0.32         21.50        18.54 o                         
   3  15   0          0.16          3.41        16.40 o                         
   5  15   0         29.98         44.16        17.98 o                         
   7  15   0         20.55         21.33        16.37 o                         
   0  16   0          0.01         13.27        24.37 o                         
   2  16   0          3.25          3.90        19.59 o                         
   4  16   0          2.11         17.53        18.63 o                         
 -19   1   1         33.14         26.31        16.12 o                         
 -17   1   1          4.13         23.16        16.35 o                         
 -15   1   1          4.74         -3.68        13.63 o                         
 -13   1   1         55.01         72.79        13.66 o                         
 -11   1   1         57.25         83.25        12.45 o                         
  -9   1   1         47.25         71.97        11.66 o                         
  -7   1   1       4348.16       4447.22        58.73 o                         
  -5   1   1         83.44        130.13        13.32 o                         
  -3   1   1       8755.49       9452.65        52.17 o                         
  -1   1   1         51.64         73.57        22.81 o                         
   1   1   1      19127.07      15894.00       344.91 o                         
   3   1   1      63127.21      52075.51       180.42 o                         
   5   1   1       1695.95       1648.27        65.83 o                         
   7   1   1       6266.01       6112.75       207.95 o                         
   9   1   1        831.19        846.44        30.34 o                         
  11   1   1       1269.54       1220.45        54.21 o                         
  13   1   1        551.35        516.38        14.57 o                         
  15   1   1          1.79          5.40        15.06 o                         
  17   1   1          7.89         26.00        17.13 o                         
 -18   2   1         11.57         15.32        15.37 o                         
 -16   2   1         47.12         61.36        14.48 o                         
 -14   2   1        826.60        831.01        34.79 o                         
 -12   2   1       1280.09       1333.35        44.25 o                         
 -10   2   1       1559.49       1601.96        37.76 o                         
  -8   2   1       4027.00       4224.90        78.90 o                         
  -6   2   1        913.25        860.78        15.13 o                         
  -4   2   1        493.68        444.16        16.35 o                         
  -2   2   1      83098.57      83994.02      1358.82 o                         
   0   2   1         99.50        136.90        23.29 o                         
   2   2   1        442.19        426.42        26.53 o                         
   4   2   1        183.78        239.26        17.06 o                         
   6   2   1        246.50        251.81        13.45 o                         
   8   2   1        894.81        937.42        33.35 o                         
  10   2   1        843.85        857.25        26.55 o                         
  12   2   1          5.77          9.26        12.65 o                         
  14   2   1        199.97        174.32        14.78 o                         
  16   2   1         15.14         14.42        16.14 o                         
 -17   3   1        114.78        127.08        14.97 o                         
 -15   3   1         85.57         84.83        13.97 o                         
 -13   3   1         12.22         13.12        12.92 o                         
 -11   3   1        651.15        659.56        19.62 o                         
  -9   3   1         77.54         71.33        11.67 o                         
  -7   3   1       2222.44       2180.98        30.23 o                         
  -5   3   1        471.89        515.92        16.65 o                         
  -3   3   1        299.22        360.68        17.96 o                         
  -1   3   1       7412.36       7472.02       117.08 o                         
   1   3   1        415.14        294.16        30.29 o                         
   3   3   1       7317.03       6488.18       417.50 o                         
   5   3   1         19.01         22.40        13.97 o                         
   7   3   1          1.27         -2.92        11.80 o                         
   9   3   1        396.52        379.10        14.28 o                         
  11   3   1        217.38        241.84        19.64 o                         
  13   3   1        261.68        257.05        14.50 o                         
  15   3   1          3.80         11.71        14.65 o                         
  17   3   1          4.03          5.09        16.28 o                         
 -18   4   1          6.16         13.52        17.68 o                         
 -16   4   1          0.53          1.73        14.22 o                         
 -14   4   1        493.31        447.70        14.19 o                         
 -12   4   1         28.61         44.21        12.52 o                         
 -10   4   1          4.51         19.91        12.89 o                         
  -8   4   1         25.14         34.51        11.95 o                         
  -6   4   1        164.53        144.23        14.26 o                         
  -4   4   1         26.53         40.13        16.73 o                         
  -2   4   1         69.41         65.65        13.74 o                         
   0   4   1        316.62        320.64        19.65 o                         
   2   4   1         42.59         29.51        22.62 o                         
   4   4   1       2415.82       2268.27       124.52 o                         
   6   4   1          6.57          5.95        13.47 o                         
   8   4   1        816.60        767.90        26.39 o                         
  10   4   1        435.16        431.35        16.20 o                         
  12   4   1         20.13         28.92        14.73 o                         
  14   4   1          0.08         17.20        14.76 o                         
  16   4   1          0.87          9.04        15.26 o                         
 -17   5   1         18.20         13.76        15.66 o                         
 -15   5   1        164.62        162.10        17.19 o                         
 -13   5   1        244.55        243.15        13.20 o                         
 -11   5   1        164.59        145.88        15.64 o                         
  -9   5   1        566.21        572.62        20.15 o                         
  -7   5   1         71.47         64.77        14.52 o                         
  -5   5   1        276.06        304.52        13.88 o                         
  -3   5   1         52.13         32.62        13.06 o                         
  -1   5   1       3833.82       3889.06        95.06 o                         
   1   5   1       5294.05       4766.77       210.33 o                         
   3   5   1        211.18        210.41        17.65 o                         
   5   5   1       1482.38       1498.17        84.76 o                         
   7   5   1        653.87        685.71        37.75 o                         
   9   5   1          1.41         10.82        13.99 o                         
  11   5   1        923.20        945.89        37.35 o                         
  13   5   1        308.36        308.34        16.27 o                         
  15   5   1         81.66         73.04        15.03 o                         
 -16   6   1         19.82         -5.14        16.97 o                         
 -14   6   1        484.58        533.08        42.70 o                         
 -12   6   1        500.06        551.83        17.24 o                         
 -10   6   1        562.46        577.06        28.69 o                         
  -8   6   1          1.04         24.51        15.04 o                         
  -6   6   1        677.43        727.27        20.90 o                         
  -4   6   1       2618.69       2803.78        99.75 o                         
  -2   6   1       1881.96       1781.44        50.88 o                         
   0   6   1          3.68         34.47        13.73 o                         
   2   6   1        420.65        443.18        17.16 o                         
   4   6   1        678.98        719.76        32.75 o                         
   6   6   1         12.14         21.66        16.71 o                         
   8   6   1        445.47        441.87        35.62 o                         
  10   6   1        644.57        636.60        35.54 o                         
  12   6   1         29.87         33.63        17.08 o                         
  14   6   1         20.13         12.20        18.03 o                         
  16   6   1         58.19         57.44        19.93 o                         
 -17   7   1         68.90         49.60        19.58 o                         
 -15   7   1          3.79         10.69        16.40 o                         
 -13   7   1          3.81         16.85        14.89 o                         
 -11   7   1        321.26        325.79        16.10 o                         
  -9   7   1        386.80        364.05        14.92 o                         
  -7   7   1         56.24         48.47        13.44 o                         
  -5   7   1          1.03         17.46        12.94 o                         
  -3   7   1       1454.39       1593.87        50.96 o                         
  -1   7   1        351.62        344.35        14.08 o                         
   1   7   1        358.32        431.76        15.19 o                         
   3   7   1         15.83         10.76        14.38 o                         
   5   7   1          4.80         10.28        15.62 o                         
   7   7   1        322.59        311.97        25.62 o                         
   9   7   1          0.12         26.87        17.06 o                         
  11   7   1         11.12         12.22        16.71 o                         
  13   7   1         14.78          6.61        17.72 o                         
  15   7   1          6.89         -8.64        19.40 o                         
 -16   8   1         12.39         15.08        17.69 o                         
 -14   8   1        218.87        234.61        17.70 o                         
 -12   8   1         33.94         37.81        16.26 o                         
 -10   8   1        185.45        174.30        15.28 o                         
  -8   8   1        650.77        633.26        25.49 o                         
  -6   8   1         71.46         59.68        11.09 o                         
  -4   8   1        320.70        376.33        21.39 o                         
  -2   8   1       3044.98       3003.69        98.76 o                         
   0   8   1        164.35        140.74        14.11 o                         
   2   8   1        105.88        133.88        15.64 o                         
   4   8   1        185.50        197.32        15.09 o                         
   6   8   1         59.91         57.45        16.78 o                         
   8   8   1         25.95         29.41        15.87 o                         
  10   8   1        237.99        188.97        17.48 o                         
  12   8   1         16.90         28.09        17.89 o                         
  14   8   1          7.36         24.49        19.93 o                         
 -15   9   1         55.29         40.66        17.05 o                         
 -13   9   1         10.13          5.82        15.96 o                         
 -11   9   1          1.71          4.56        14.95 o                         
  -9   9   1        343.58        322.88        16.99 o                         
  -7   9   1        474.12        474.16        18.17 o                         
  -5   9   1        368.49        359.74        14.71 o                         
  -3   9   1          1.30         15.15        13.79 o                         
  -1   9   1        498.67        488.33        18.79 o                         
   1   9   1       1919.87       1944.27        55.76 o                         
   3   9   1        383.42        375.61        16.73 o                         
   5   9   1        310.71        298.59        19.30 o                         
   7   9   1        150.37        142.51        15.56 o                         
   9   9   1         45.86         60.07        16.15 o                         
  11   9   1        233.16        251.87        17.14 o                         
  13   9   1         48.63         58.95        19.25 o                         
 -14  10   1          0.79         11.49        16.13 o                         
 -12  10   1         24.27         41.13        14.92 o                         
 -10  10   1        359.49        362.57        13.57 o                         
  -8  10   1         40.21         42.38        13.23 o                         
  -6  10   1          5.99         -3.08        15.28 o                         
  -4  10   1       1334.43       1272.81        62.90 o                         
  -2  10   1        283.32        263.91        12.39 o                         
   0  10   1        974.46        932.90        24.26 o                         
   2  10   1          9.51         10.18        13.48 o                         
   4  10   1        315.33        286.76        16.03 o                         
   6  10   1        781.70        778.16        21.45 o                         
   8  10   1        209.89        185.90        15.00 o                         
  10  10   1         11.63         14.70        15.71 o                         
  12  10   1         12.28         36.69        18.25 o                         
  14  10   1          9.16         20.02        19.48 o                         
 -13  11   1         12.49         -1.92        14.36 o                         
 -11  11   1          1.11         12.74        14.13 o                         
  -9  11   1         48.94         61.47        13.48 o                         
  -7  11   1          0.81          8.23        13.14 o                         
  -5  11   1        478.69        445.95        22.44 o                         
  -3  11   1          4.58          8.57        15.81 o                         
  -1  11   1        134.38        142.79        13.78 o                         
   1  11   1        248.33        237.03        14.98 o                         
   3  11   1        160.60        163.49        16.40 o                         
   5  11   1         84.08         76.72        14.41 o                         
   7  11   1          0.01         -1.07        14.58 o                         
   9  11   1         62.81         53.84        15.83 o                         
  11  11   1          5.48         14.14        17.21 o                         
  13  11   1          6.01         23.83        17.72 o                         
 -12  12   1          5.01         26.17        15.21 o                         
 -10  12   1          6.39          1.24        14.40 o                         
  -8  12   1         74.92         76.38        14.04 o                         
  -6  12   1          0.20         -7.07        14.19 o                         
  -4  12   1          2.87         14.71        15.94 o                         
  -2  12   1        191.71        189.25        20.98 o                         
   0  12   1         10.85         14.01        13.78 o                         
   2  12   1         25.95         23.52        14.67 o                         
   4  12   1          0.93          6.39        16.22 o                         
   6  12   1         13.11         28.04        12.78 o                         
   8  12   1         15.08         42.83        16.82 o                         
  10  12   1          5.08         16.84        18.01 o                         
  12  12   1          0.00          5.25        19.79 o                         
 -11  13   1          6.06         12.72        15.56 o                         
  -9  13   1         22.68         50.47        15.47 o                         
  -7  13   1         44.90         52.26        14.24 o                         
  -5  13   1         85.36         67.11        16.22 o                         
  -3  13   1          8.37          6.62        21.15 o                         
  -1  13   1         13.12         15.32        16.24 o                         
   1  13   1         97.53         96.45        14.31 o                         
   3  13   1        118.48        141.72        17.21 o                         
   5  13   1         42.17         41.94        15.44 o                         
   7  13   1          2.82         11.46        14.09 o                         
   9  13   1         42.51         47.38        15.98 o                         
 -10  14   1         14.44         18.08        16.03 o                         
  -8  14   1          6.15         14.24        15.71 o                         
  -6  14   1         23.74         28.51        16.36 o                         
  -4  14   1         99.37         91.74        15.42 o                         
  -2  14   1          0.16          0.50        19.21 o                         
   0  14   1          7.91         25.20        14.70 o                         
   2  14   1          1.31         -1.80        16.34 o                         
   4  14   1         14.74         24.97        16.87 o                         
   6  14   1         12.27         23.00        15.96 o                         
   8  14   1         23.07         25.14        17.77 o                         
  -7  15   1          1.27         -4.73        16.21 o                         
  -5  15   1          0.50         24.87        17.75 o                         
  -3  15   1          2.50          0.65        17.75 o                         
  -1  15   1         16.96         26.24        21.31 o                         
   1  15   1          1.81         -3.59        16.18 o                         
   3  15   1          1.53          5.33        17.31 o                         
   5  15   1          1.67          2.13        16.53 o                         
   7  15   1          0.00          7.84        17.83 o                         
  -4  16   1          3.86          7.00        20.03 o                         
  -2  16   1         13.12         26.46        22.58 o                         
   0  16   1          0.74         21.53        19.60 o                         
   2  16   1          1.76          1.45        18.61 o                         
   4  16   1          5.70         16.16        19.19 o                         
 -18   0   2         28.90         39.58        20.41 o                         
 -16   0   2        146.17        138.38        18.73 o                         
 -14   0   2         93.40        126.33        18.36 o                         
 -12   0   2        138.37        166.99        17.62 o                         
 -10   0   2       6434.08       6583.01        94.18 o                         
  -8   0   2         73.52         31.05        15.87 o                         
  -6   0   2         36.60         17.52        15.51 o                         
  -4   0   2      27752.13      28346.50       624.83 o                         
   0   0   2         10.07         27.42        25.91 o                         
   2   0   2      12863.08      12663.34       194.42 o                         
   4   0   2       7408.81       6482.93       626.18 o                         
   6   0   2      14177.97      13506.34      1548.16 o                         
   8   0   2        521.58        623.79        55.35 o                         
  10   0   2       2224.13       1935.83       205.38 o                         
  12   0   2       1705.28       1701.54       167.75 o                         
  14   0   2         43.95         51.23        24.46 o                         
  16   0   2         32.65         33.72        24.73 o                         
 -19   1   2         15.33         22.96        16.04 o                         
 -17   1   2          3.48         10.52        13.78 o                         
 -15   1   2          1.02          7.91        12.70 o                         
 -13   1   2        132.42        130.69        12.45 o                         
 -11   1   2         94.39         96.65        12.03 o                         
  -9   1   2       7619.77       7936.25        56.33 o                         
  -7   1   2       2351.36       2492.82        32.37 o                         
  -5   1   2        160.04        181.66        11.57 o                         
  -3   1   2      15247.10      15544.68      2498.95 o                         
  -1   1   2       9603.44       9879.32      5347.71 o                         
   1   1   2      17904.37      17852.12       764.45 o                         
   3   1   2       1679.51       1551.84        48.34 o                         
   5   1   2        979.24        747.31        38.40 o                         
   7   1   2        516.26        471.19        22.96 o                         
   9   1   2        922.64        952.34        31.58 o                         
  11   1   2        658.90        706.11        47.08 o                         
  13   1   2          3.07         -2.00        14.97 o                         
  15   1   2          2.67         11.03        16.54 o                         
 -18   2   2          2.99         29.28        15.28 o                         
 -16   2   2         51.76         57.02        13.39 o                         
 -14   2   2        111.29        109.02        14.40 o                         
 -12   2   2        151.90        142.88        12.34 o                         
 -10   2   2        179.36        193.67        11.98 o                         
  -8   2   2        626.69        672.76        13.70 o                         
  -6   2   2          6.49         12.13         9.57 o                         
  -4   2   2        477.56        524.38        66.40 o                         
  -2   2   2       3307.33       3870.87        45.31 o                         
   0   2   2         54.01        106.52        23.93 o                         
   2   2   2      12555.31      11395.28       452.69 o                         
   4   2   2          0.06         -0.22        15.85 o                         
   6   2   2        321.77        274.38        15.28 o                         
   8   2   2        245.23        284.52        26.29 o                         
  10   2   2        124.23        123.37        14.55 o                         
  12   2   2         66.13         79.43        14.83 o                         
  14   2   2          0.10          0.45        15.57 o                         
  16   2   2          0.24          2.28        16.04 o                         
 -19   3   2         12.97         23.34        16.03 o                         
 -17   3   2          6.19         16.39        14.19 o                         
 -15   3   2        202.71        195.65        14.14 o                         
 -13   3   2        422.62        434.89        19.09 o                         
 -11   3   2       1028.91       1025.00        15.02 o                         
  -9   3   2       5214.73       5354.56        33.10 o                         
  -7   3   2         72.99         94.41        14.06 o                         
  -5   3   2       2015.97       2165.01        19.69 o                         
  -3   3   2      13647.27      14385.24        95.21 o                         
  -1   3   2       6096.42       6171.98        91.37 o                         
   1   3   2          2.86         28.83        24.23 o                         
   3   3   2       3507.51       3342.84       147.71 o                         
   5   3   2         44.46         38.31        15.04 o                         
   7   3   2         61.55         74.85        14.65 o                         
   9   3   2        977.01       1015.38        63.05 o                         
  11   3   2        833.04        861.63        42.23 o                         
  13   3   2          9.55         17.10        13.96 o                         
  15   3   2          0.05         13.53        16.05 o                         
 -18   4   2         12.25         25.17        14.95 o                         
 -16   4   2        219.40        222.15        14.79 o                         
 -14   4   2        380.49        430.74        20.22 o                         
 -12   4   2        431.51        447.12        14.02 o                         
 -10   4   2         71.92         77.41        13.74 o                         
  -8   4   2       4091.25       3982.65        72.59 o                         
  -6   4   2        697.95        772.37        14.63 o                         
  -4   4   2        161.89         97.36        15.05 o                         
  -2   4   2        842.12        871.41        18.03 o                         
   0   4   2       1093.86       1155.40        55.26 o                         
   2   4   2        308.97        292.22        23.14 o                         
   4   4   2        316.89        266.27        18.20 o                         
   6   4   2        623.26        624.04        31.29 o                         
   8   4   2        215.74        220.50        15.96 o                         
  10   4   2         82.12         99.14        16.23 o                         
  12   4   2        321.19        297.84        20.88 o                         
  14   4   2         47.19         42.65        16.20 o                         
  16   4   2         47.35         39.97        17.38 o                         
 -17   5   2         21.36         23.84        17.73 o                         
 -15   5   2          6.03          8.29        15.17 o                         
 -13   5   2        191.63        178.44        15.02 o                         
 -11   5   2        209.41        212.12        14.45 o                         
  -9   5   2        135.45        144.93        13.27 o                         
  -7   5   2        410.22        425.77        13.03 o                         
  -5   5   2         42.61         59.30        15.34 o                         
  -3   5   2        337.83        364.97        13.09 o                         
  -1   5   2        290.97        248.09        14.38 o                         
   1   5   2       2589.54       2308.08       149.44 o                         
   3   5   2        582.51        606.40        22.23 o                         
   5   5   2         52.93         52.65        18.36 o                         
   7   5   2         32.83         26.26        15.59 o                         
   9   5   2          8.70         27.36        15.43 o                         
  11   5   2         98.30        101.31        15.41 o                         
  13   5   2         26.28         38.57        16.02 o                         
  15   5   2          1.85          3.57        18.09 o                         
 -18   6   2         13.54          4.07        19.39 o                         
 -16   6   2          9.35         14.78        17.26 o                         
 -14   6   2         28.49         30.41        15.01 o                         
 -12   6   2        137.50        126.47        12.60 o                         
 -10   6   2       1485.41       1480.42        27.27 o                         
  -8   6   2          1.14         -5.78        13.59 o                         
  -6   6   2         86.65        108.77        14.29 o                         
  -4   6   2         99.50        108.36        11.92 o                         
  -2   6   2         51.21         56.22        13.00 o                         
   0   6   2         90.99         68.99        14.45 o                         
   2   6   2       1656.11       1594.09        37.38 o                         
   4   6   2        635.55        647.30        64.82 o                         
   6   6   2         38.09         24.25        18.43 o                         
   8   6   2        185.52        187.54        18.37 o                         
  10   6   2        179.84        184.88        18.32 o                         
  12   6   2        137.48        142.16        16.23 o                         
  14   6   2          0.02          4.73        16.49 o                         
 -17   7   2         52.03         67.55        17.57 o                         
 -15   7   2          0.12          7.78        15.77 o                         
 -13   7   2         36.92         55.50        14.56 o                         
 -11   7   2        899.33        932.23        16.99 o                         
  -9   7   2       2051.01       2103.31        30.47 o                         
  -7   7   2        331.84        348.57        12.02 o                         
  -5   7   2          0.72          5.78        10.93 o                         
  -3   7   2       2350.21       2258.41        93.39 o                         
  -1   7   2       6447.24       6397.16       298.86 o                         
   1   7   2        413.42        461.51        14.93 o                         
   3   7   2        735.10        625.46        23.23 o                         
   5   7   2        341.06        321.44        22.36 o                         
   7   7   2          0.23          5.17        17.32 o                         
   9   7   2        325.43        329.03        19.21 o                         
  11   7   2        212.53        217.74        25.67 o                         
  13   7   2         29.16         25.00        18.82 o                         
  15   7   2          0.00         -7.11        20.64 o                         
 -16   8   2        140.72        146.75        16.85 o                         
 -14   8   2        241.98        245.58        14.79 o                         
 -12   8   2        115.92        136.35        13.73 o                         
 -10   8   2        282.53        315.73        18.08 o                         
  -8   8   2        541.45        542.16        22.75 o                         
  -6   8   2       1240.40       1264.88        51.37 o                         
  -4   8   2        224.24        231.23        12.49 o                         
  -2   8   2         48.25         44.23        13.04 o                         
   0   8   2        468.37        567.31        15.87 o                         
   2   8   2        407.46        380.94        19.00 o                         
   4   8   2        516.63        484.25        22.38 o                         
   6   8   2        118.78        103.26        21.03 o                         
   8   8   2         16.07         13.65        18.18 o                         
  10   8   2          7.96         13.52        18.64 o                         
  12   8   2         17.71         51.78        18.72 o                         
  14   8   2         45.99         40.23        20.84 o                         
 -15   9   2         14.62         10.27        15.91 o                         
 -13   9   2         27.41         25.09        14.41 o                         
 -11   9   2          8.43          7.03        13.43 o                         
  -9   9   2        209.55        205.01        15.46 o                         
  -7   9   2        186.83        198.76        14.63 o                         
  -5   9   2          0.63          8.32        14.31 o                         
  -3   9   2         38.19         44.23        14.48 o                         
  -1   9   2         24.24         19.61        12.19 o                         
   1   9   2        104.68        113.79        14.47 o                         
   3   9   2         23.78         37.64        15.33 o                         
   5   9   2          1.05         -1.08        21.78 o                         
   7   9   2        110.02        112.81        20.48 o                         
   9   9   2          6.43         21.82        37.13 o                         
  11   9   2          1.37         19.24        18.59 o                         
  13   9   2          2.71          7.40        19.57 o                         
 -14  10   2         27.86         34.68        15.34 o                         
 -12  10   2         24.35         16.75        13.90 o                         
 -10  10   2        132.74        112.58        13.02 o                         
  -8  10   2         19.68         32.47        12.77 o                         
  -6  10   2         79.01         79.68        14.72 o                         
  -4  10   2        233.93        258.35        14.55 o                         
  -2  10   2         52.94         50.58        13.54 o                         
   0  10   2        148.71        163.13        12.96 o                         
   2  10   2         24.38         24.20        16.53 o                         
   4  10   2         40.50         66.92        15.91 o                         
   6  10   2          0.24         -4.92        16.87 o                         
   8  10   2          3.50         47.53        20.46 o                         
  10  10   2         15.14         34.16        20.39 o                         
  12  10   2         20.78         24.76        21.88 o                         
 -13  11   2         12.34         19.34        14.39 o                         
 -11  11   2         39.61         63.23        14.31 o                         
  -9  11   2         80.04         95.44        12.48 o                         
  -7  11   2        293.38        275.21        14.64 o                         
  -5  11   2        116.44        102.50        13.19 o                         
  -3  11   2         73.55         72.74        15.84 o                         
  -1  11   2        828.76        917.43        27.64 o                         
   1  11   2        442.66        496.24        13.74 o                         
   3  11   2        124.71        117.63        17.05 o                         
   5  11   2          5.95         -7.73        17.82 o                         
   7  11   2        104.40        117.38        18.04 o                         
   9  11   2        130.67        155.24        19.14 o                         
  11  11   2         30.46         19.46        22.31 o                         
 -12  12   2         13.26         17.71        15.02 o                         
 -10  12   2         36.45         50.04        16.17 o                         
  -8  12   2          4.62          8.25        13.37 o                         
  -6  12   2        117.99        124.50        14.58 o                         
  -4  12   2         47.08         75.16        20.36 o                         
  -2  12   2        370.13        318.82        19.45 o                         
   0  12   2         35.10         22.75        14.14 o                         
   2  12   2        246.61        271.64        14.29 o                         
   4  12   2        281.69        265.46        16.45 o                         
   6  12   2        118.87        117.84        18.38 o                         
   8  12   2          7.28         -5.57        18.41 o                         
  10  12   2          3.46         -5.63        19.01 o                         
 -11  13   2          6.07         19.88        15.80 o                         
  -9  13   2          5.36          6.15        14.83 o                         
  -7  13   2         31.28         41.93        15.84 o                         
  -5  13   2          5.06          1.46        17.89 o                         
  -3  13   2          0.41         12.13        17.77 o                         
  -1  13   2         34.35         35.56        15.16 o                         
   1  13   2         16.02         22.06        16.36 o                         
   3  13   2          8.28         10.34        15.91 o                         
   5  13   2         22.76         37.80        15.84 o                         
   7  13   2         10.26         20.98        19.76 o                         
   9  13   2          0.17         17.79        19.46 o                         
 -10  14   2          0.01          9.72        16.37 o                         
  -8  14   2          8.05          8.03        14.66 o                         
  -6  14   2          0.01         23.18        18.16 o                         
  -4  14   2          7.31         20.60        18.84 o                         
  -2  14   2          0.09          0.72        16.82 o                         
   0  14   2          0.49         11.51        14.25 o                         
   2  14   2          7.02         17.97        15.98 o                         
   4  14   2          0.40        -15.81        16.75 o                         
   6  14   2          5.28         18.99        16.30 o                         
   8  14   2          0.95         14.95        20.09 o                         
  -7  15   2          3.98         20.01        20.05 o                         
  -5  15   2          0.07          7.05        21.42 o                         
  -3  15   2         10.34         24.31        21.93 o                         
  -1  15   2         18.48         24.28        17.12 o                         
   1  15   2         30.00         41.08        17.32 o                         
   3  15   2          1.73          6.60        18.55 o                         
   5  15   2          0.08         21.84        19.38 o                         
  -4  16   2          0.18          1.85        20.20 o                         
  -2  16   2          0.13         -0.76        19.92 o                         
   0  16   2          1.62         -4.32        17.71 o                         
   2  16   2          7.14         10.71        19.21 o                         
 -19   1   3          4.27         15.84        14.93 o                         
 -17   1   3         14.77         12.66        13.56 o                         
 -15   1   3        300.81        276.51        13.22 o                         
 -13   1   3        281.38        281.17        12.58 o                         
 -11   1   3       2979.40       3252.95        56.48 o                         
  -9   1   3        166.04        161.05         9.96 o                         
  -7   1   3        212.65        231.56        10.47 o                         
  -5   1   3        169.44        135.74        12.60 o                         
  -3   1   3       3085.40       2900.11        49.76 o                         
  -1   1   3        281.80        265.00        33.20 o                         
   1   1   3       5142.40       5235.53       213.81 o                         
   3   1   3       1090.65       1201.10        21.42 o                         
   5   1   3        725.21        737.07        46.61 o                         
   7   1   3       1134.46       1046.37        65.72 o                         
   9   1   3       1982.42       1960.01       114.44 o                         
  11   1   3         30.98         26.17        15.69 o                         
  13   1   3         76.72         69.48        15.96 o                         
  15   1   3         43.28         57.98        16.79 o                         
 -18   2   3         72.17         76.38        14.46 o                         
 -16   2   3         27.81         49.12        13.01 o                         
 -14   2   3         12.50         21.36        12.32 o                         
 -12   2   3        294.43        319.27        12.50 o                         
 -10   2   3       2432.33       2401.38        44.16 o                         
  -8   2   3       2432.02       2167.18       233.36 o                         
  -6   2   3       3244.68       3127.16       130.56 o                         
  -4   2   3         13.38         16.00        14.54 o                         
  -2   2   3      16004.33      16910.46       491.29 o                         
   0   2   3       1101.74        898.50        33.40 o                         
   2   2   3       7740.53       6971.42       298.69 o                         
   4   2   3       3965.84       3917.76       103.20 o                         
   6   2   3          0.64          7.54        15.15 o                         
   8   2   3       1266.13       1028.67        72.90 o                         
  10   2   3       1297.60       1181.53        72.77 o                         
  12   2   3         98.78        107.06        16.14 o                         
  14   2   3        104.34        125.72        15.66 o                         
 -19   3   3          7.53          1.79        15.02 o                         
 -17   3   3          4.00          1.78        13.78 o                         
 -15   3   3         35.27         37.08        13.93 o                         
 -13   3   3        110.52        101.90        12.31 o                         
 -11   3   3       1674.21       1760.07        39.61 o                         
  -9   3   3       2039.66       2071.30        31.31 o                         
  -7   3   3        293.42        308.00        12.53 o                         
  -5   3   3       6944.50       7228.91       182.26 o                         
  -3   3   3       1826.99       1855.02        22.97 o                         
  -1   3   3        710.79        728.41        48.04 o                         
   1   3   3        255.78        272.54        20.58 o                         
   3   3   3        604.93        563.51        28.17 o                         
   5   3   3        798.55        745.26        27.87 o                         
   7   3   3        134.40        129.50        16.23 o                         
   9   3   3         66.98         98.67        15.55 o                         
  11   3   3          6.06         10.03        15.21 o                         
  13   3   3          7.29         18.87        16.00 o                         
  15   3   3          5.54         -0.39        16.35 o                         
 -18   4   3          8.55         -2.28        14.53 o                         
 -16   4   3          6.52         20.83        13.40 o                         
 -14   4   3         63.94         42.60        14.35 o                         
 -12   4   3        118.43        107.35        12.60 o                         
 -10   4   3        370.45        362.22        12.90 o                         
  -8   4   3        629.60        658.91        18.34 o                         
  -6   4   3        232.59        263.31        13.39 o                         
  -4   4   3       6233.80       6820.83       103.62 o                         
  -2   4   3       3356.01       3709.18        30.75 o                         
   0   4   3       1675.70       1873.94       104.01 o                         
   2   4   3         64.94         69.76        21.37 o                         
   4   4   3         30.25          9.97        18.10 o                         
   6   4   3         58.56         91.76        16.62 o                         
   8   4   3         16.22         20.39        15.70 o                         
  10   4   3        213.09        179.54        16.66 o                         
  12   4   3          0.26         11.85        15.64 o                         
  14   4   3         11.00         12.34        18.08 o                         
 -19   5   3         16.03         12.83        14.39 o                         
 -17   5   3          3.17          9.65        15.08 o                         
 -15   5   3        165.58        153.44        14.68 o                         
 -13   5   3        383.33        357.48        13.70 o                         
 -11   5   3       2721.16       2782.40        69.17 o                         
  -9   5   3        554.56        566.28        13.95 o                         
  -7   5   3        113.20         99.69        11.70 o                         
  -5   5   3       3847.20       3999.77        86.28 o                         
  -3   5   3       2873.63       2857.73        29.21 o                         
  -1   5   3       1643.97       1707.16        50.42 o                         
   1   5   3       1167.15       1082.11        79.11 o                         
   3   5   3        193.35        189.48        21.51 o                         
   5   5   3        100.97         94.52        47.10 o                         
   7   5   3        169.89        182.96        17.54 o                         
   9   5   3        368.58        398.54        25.11 o                         
  11   5   3          9.95          8.49        16.49 o                         
  13   5   3          0.92         16.57        17.53 o                         
  15   5   3          8.40         25.41        18.43 o                         
 -18   6   3         62.65         39.34        17.17 o                         
 -16   6   3         67.62         91.31        14.29 o                         
 -14   6   3         21.43         26.97        12.97 o                         
 -12   6   3         63.85         45.75        13.49 o                         
 -10   6   3       1220.41       1190.83        32.23 o                         
  -8   6   3       1349.59       1319.57        18.06 o                         
  -6   6   3        222.06        209.01        12.83 o                         
  -4   6   3         22.42         12.33        12.16 o                         
  -2   6   3       1189.52       1159.19        32.27 o                         
   0   6   3       1153.98       1082.50        92.61 o                         
   2   6   3       1345.10       1306.93        63.54 o                         
   4   6   3        298.33        344.37        24.88 o                         
   6   6   3         26.18         29.28        20.84 o                         
   8   6   3        105.49        138.64        19.98 o                         
  10   6   3         92.67        122.59        17.15 o                         
  12   6   3         29.01         32.93        17.39 o                         
  14   6   3         31.93         47.49        18.64 o                         
 -17   7   3          1.56         26.02        15.65 o                         
 -15   7   3         54.69         54.79        14.71 o                         
 -13   7   3        408.64        411.45        14.20 o                         
 -11   7   3          2.90        -12.33        13.02 o                         
  -9   7   3        134.03        145.51        12.78 o                         
  -7   7   3       1403.88       1399.10        27.48 o                         
  -5   7   3        479.76        473.20        15.26 o                         
  -3   7   3         14.56         15.21        13.20 o                         
  -1   7   3         65.90         85.15        13.35 o                         
   1   7   3        931.64        951.45        45.06 o                         
   3   7   3        309.50        255.22        30.04 o                         
   5   7   3        128.91        134.27        20.48 o                         
   7   7   3          0.58         36.41        20.79 o                         
   9   7   3          0.23         21.45        19.69 o                         
  11   7   3         17.34         35.13        20.58 o                         
  13   7   3          1.69          1.99        20.80 o                         
 -16   8   3          7.11         12.78        16.36 o                         
 -14   8   3         10.50         14.32        14.61 o                         
 -12   8   3        714.65        699.60        18.85 o                         
 -10   8   3         13.36         24.50        12.61 o                         
  -8   8   3        641.76        653.46        15.67 o                         
  -6   8   3        640.40        611.56        21.30 o                         
  -4   8   3         48.51         45.58        14.29 o                         
  -2   8   3        790.67        747.45        33.92 o                         
   0   8   3          1.45          3.32        14.42 o                         
   2   8   3       1147.83       1165.81        24.59 o                         
   4   8   3        100.74        115.75        21.53 o                         
   6   8   3          6.85          2.53        20.78 o                         
   8   8   3        117.76        116.36        20.34 o                         
  10   8   3        115.69        111.91        21.37 o                         
  12   8   3          0.91          0.73        21.86 o                         
 -15   9   3          2.86         14.03        14.95 o                         
 -13   9   3        279.47        267.91        15.19 o                         
 -11   9   3        955.06        894.63        25.32 o                         
  -9   9   3        219.16        214.03        12.85 o                         
  -7   9   3          9.55         29.73        13.93 o                         
  -5   9   3        556.16        539.03        17.25 o                         
  -3   9   3       1713.23       1718.83        71.67 o                         
  -1   9   3        335.32        313.74        15.54 o                         
   1   9   3         49.88         40.01        15.58 o                         
   3   9   3        138.79        160.70        22.04 o                         
   5   9   3        175.76        172.83        21.27 o                         
   7   9   3        156.16        216.11        33.16 o                         
   9   9   3         33.84         11.73        21.12 o                         
  11   9   3          6.21         23.56        24.45 o                         
 -16  10   3         53.42         54.28        17.17 o                         
 -14  10   3          9.77          8.36        13.48 o                         
 -12  10   3        180.85        186.20        13.14 o                         
 -10  10   3         76.46         77.09        12.44 o                         
  -8  10   3         45.25         41.22        13.93 o                         
  -6  10   3         86.97         97.42        19.60 o                         
  -4  10   3        565.44        530.62        16.66 o                         
  -2  10   3        171.74        129.08        13.63 o                         
   0  10   3        732.97        770.81        18.74 o                         
   2  10   3        730.22        743.28        20.12 o                         
   4  10   3        177.25        188.78        17.33 o                         
   6  10   3          2.13         23.26        21.12 o                         
   8  10   3         18.25         36.54        17.53 o                         
  10  10   3         34.35         66.94        22.49 o                         
  12  10   3         52.03         81.37        24.20 o                         
 -15  11   3          6.51         15.51        15.13 o                         
 -13  11   3          4.97         22.36        13.97 o                         
 -11  11   3        112.93        110.11        13.54 o                         
  -9  11   3          0.00          5.53        14.16 o                         
  -7  11   3          5.84          7.69        15.75 o                         
  -5  11   3          5.79          7.79        19.94 o                         
  -3  11   3          0.01         61.83        41.89 o                         
  -1  11   3        105.66        121.38        12.32 o                         
   1  11   3          0.32         -1.22        15.75 o                         
   3  11   3          9.23         20.28        16.60 o                         
   5  11   3         96.67        103.03        17.98 o                         
   7  11   3         33.08         58.19        19.18 o                         
   9  11   3          0.11          5.54        36.57 o                         
  11  11   3          7.94          7.71        31.07 o                         
 -12  12   3          0.05         10.34        14.75 o                         
 -10  12   3         50.11         77.48        14.28 o                         
  -8  12   3          4.29         11.52        15.98 o                         
  -6  12   3          1.03         23.92        17.86 o                         
  -4  12   3          0.20         15.94        16.48 o                         
  -2  12   3          0.18          1.34        17.41 o                         
   0  12   3          1.45         12.86        12.61 o                         
   2  12   3         45.72         41.57        17.51 o                         
   4  12   3         31.08         35.28        17.31 o                         
   6  12   3          5.15         17.79        17.90 o                         
   8  12   3          0.00         16.64        18.89 o                         
 -11  13   3          9.15         19.49        15.50 o                         
  -9  13   3          0.04         10.41        14.30 o                         
  -7  13   3         14.47         16.31        17.49 o                         
  -5  13   3         21.65         26.21        17.44 o                         
  -3  13   3         16.39         35.97        16.38 o                         
  -1  13   3         47.05         60.55        15.79 o                         
   1  13   3          5.80          8.73        14.07 o                         
   3  13   3          0.01         22.35        18.79 o                         
   5  13   3         34.88         42.22        18.48 o                         
   7  13   3         26.48         38.77        19.66 o                         
 -10  14   3          3.65         17.27        15.51 o                         
  -8  14   3          9.05         29.84        19.04 o                         
  -6  14   3         16.25         10.51        17.89 o                         
  -4  14   3         18.52         -2.95        20.84 o                         
  -2  14   3          3.45          2.87        18.52 o                         
   0  14   3         84.43         82.09        17.14 o                         
   2  14   3         26.21         17.47        13.89 o                         
   4  14   3          7.26         24.56        16.09 o                         
   6  14   3          0.29        -19.19        19.73 o                         
  -7  15   3          0.70          6.30        21.36 o                         
  -5  15   3          3.42         16.96        21.18 o                         
  -3  15   3          0.54         26.27        21.20 o                         
  -1  15   3          0.06          4.52        19.07 o                         
   1  15   3          6.47          6.59        17.47 o                         
   3  15   3          0.61          8.55        19.52 o                         
  -4  16   3          2.42         15.46        22.54 o                         
  -2  16   3          0.43         15.21        19.74 o                         
   0  16   3          5.70         28.51        18.27 o                         
 -20   0   4         67.12         65.44        19.92 o                         
 -18   0   4         42.66         47.64        17.82 o                         
 -16   0   4         45.75         57.84        16.48 o                         
 -14   0   4         19.38         14.97        15.18 o                         
 -12   0   4       3097.43       2993.56       127.40 o                         
 -10   0   4       4172.89       4061.12        50.14 o                         
  -8   0   4        180.55        160.94        12.69 o                         
  -6   0   4        964.89       1112.90        28.76 o                         
  -4   0   4       5632.06       5844.16        53.51 o                         
   0   0   4      14664.13      14495.32        92.68 o                         
   2   0   4       6850.83       7015.37       582.74 o                         
   4   0   4         38.41         37.39        19.56 o                         
   6   0   4        266.27        254.52        22.48 o                         
   8   0   4        532.60        540.37        39.34 o                         
  10   0   4        204.36        201.76        34.52 o                         
  12   0   4        291.43        295.13        51.93 o                         
  14   0   4         10.01         39.97        25.36 o                         
 -19   1   4          2.05         11.81        13.41 o                         
 -17   1   4         49.50         47.47        12.13 o                         
 -15   1   4         85.86        102.43        11.37 o                         
 -13   1   4        433.43        459.17        11.65 o                         
 -11   1   4        196.68        197.85        11.02 o                         
  -9   1   4         10.93          3.11        10.57 o                         
  -7   1   4          0.88         16.01        10.76 o                         
  -5   1   4       1893.19       1891.39        58.67 o                         
  -3   1   4        223.55        196.89        24.24 o                         
  -1   1   4       3440.85       3864.92        36.10 o                         
   1   1   4       1400.48       1312.27        69.46 o                         
   3   1   4       1520.96       1311.48        35.37 o                         
   5   1   4        701.54        722.19        17.73 o                         
   7   1   4        204.69        210.55        16.89 o                         
   9   1   4        187.43        162.14        15.25 o                         
  11   1   4        158.81        124.17        16.37 o                         
  13   1   4         22.34          7.69        17.84 o                         
 -18   2   4         11.56         11.22        12.83 o                         
 -16   2   4         64.11         69.90        12.01 o                         
 -14   2   4         35.27         30.56        11.53 o                         
 -12   2   4        617.89        605.53        12.42 o                         
 -10   2   4        202.46        223.20        12.07 o                         
  -8   2   4       1251.87       1329.42        45.18 o                         
  -6   2   4       4025.71       4474.67        94.96 o                         
  -4   2   4         36.09         29.96        26.63 o                         
  -2   2   4       3241.04       3572.71        43.57 o                         
   0   2   4          1.87          9.94        16.51 o                         
   2   2   4        293.22        251.97        20.51 o                         
   4   2   4          0.56         -3.29        15.73 o                         
   6   2   4        248.51        211.93        18.75 o                         
   8   2   4          3.46         25.82        16.81 o                         
  10   2   4          0.28          2.29        15.74 o                         
  12   2   4         65.00         64.85        15.37 o                         
  14   2   4          5.05         14.69        16.78 o                         
 -19   3   4         11.55         16.79        14.22 o                         
 -17   3   4        209.81        221.09        15.41 o                         
 -15   3   4        261.41        242.61        33.83 o                         
 -13   3   4        889.37        938.41        31.33 o                         
 -11   3   4         52.12         52.09        11.83 o                         
  -9   3   4        456.53        410.64        17.59 o                         
  -7   3   4         39.44         32.52        11.29 o                         
  -5   3   4        951.29       1010.88        17.83 o                         
  -3   3   4       1623.88       1951.40       149.48 o                         
  -1   3   4          9.91          8.66        15.41 o                         
   1   3   4        160.86        135.14        19.05 o                         
   3   3   4        313.96        278.94        20.28 o                         
   5   3   4         30.22         43.52        16.73 o                         
   7   3   4        206.81        185.58        17.07 o                         
   9   3   4        272.46        253.16        16.13 o                         
  11   3   4         48.34         21.99        16.16 o                         
  13   3   4         25.87         15.18        16.20 o                         
 -18   4   4         45.22         25.95        15.35 o                         
 -16   4   4          0.98         22.45        13.42 o                         
 -14   4   4         93.72         94.09        14.09 o                         
 -12   4   4       1944.53       1925.05        72.28 o                         
 -10   4   4       2175.14       2113.02        31.38 o                         
  -8   4   4        599.00        636.27        15.11 o                         
  -6   4   4        468.97        547.41        15.64 o                         
  -4   4   4       4863.22       4815.11        84.91 o                         
  -2   4   4       4603.07       4971.71        76.38 o                         
   0   4   4       2939.10       2826.39        99.97 o                         
   2   4   4        412.02        449.21        74.59 o                         
   4   4   4         34.33         38.55        19.29 o                         
   6   4   4        135.55        121.62        17.23 o                         
   8   4   4        296.11        266.19        22.58 o                         
  10   4   4         33.12         49.23        15.91 o                         
  12   4   4         47.49         92.32        18.24 o                         
  14   4   4          4.07         -7.48        18.10 o                         
 -19   5   4         26.39         28.51        17.06 o                         
 -17   5   4         27.59         55.62        15.63 o                         
 -15   5   4         94.52        109.44        13.60 o                         
 -13   5   4         10.53         17.88        12.59 o                         
 -11   5   4          1.54         16.98        12.16 o                         
  -9   5   4        530.53        533.76        13.78 o                         
  -7   5   4        681.00        677.63        19.15 o                         
  -5   5   4          0.13         -0.69        12.52 o                         
  -3   5   4         62.89         51.35        13.67 o                         
  -1   5   4         23.34         22.92        16.66 o                         
   1   5   4        278.04        251.15        26.37 o                         
   3   5   4        339.60        331.31        28.76 o                         
   5   5   4        139.83        140.31        20.71 o                         
   7   5   4          5.06         20.14        17.29 o                         
   9   5   4          0.87          0.58        16.60 o                         
  11   5   4         29.94         43.54        17.66 o                         
  13   5   4          1.63         13.52        19.86 o                         
 -18   6   4          7.00          8.03        15.93 o                         
 -16   6   4         17.06         22.52        14.60 o                         
 -14   6   4         43.36         50.06        13.36 o                         
 -12   6   4        375.97        351.25        22.31 o                         
 -10   6   4        192.20        194.70        12.62 o                         
  -8   6   4         21.11         32.06        14.71 o                         
  -6   6   4         59.79         69.15        12.30 o                         
  -4   6   4         47.49         67.49        13.28 o                         
  -2   6   4          3.49         13.08        16.50 o                         
   0   6   4       1868.94       1700.40       106.43 o                         
   2   6   4        533.36        501.96        63.71 o                         
   4   6   4          7.84         28.79        20.51 o                         
   6   6   4         11.00         -3.28        22.54 o                         
   8   6   4        115.84        112.75        22.09 o                         
  10   6   4          3.66         20.70        18.29 o                         
  12   6   4         24.65         26.54        18.35 o                         
 -17   7   4         28.51         36.28        15.71 o                         
 -15   7   4         32.97         36.77        13.70 o                         
 -13   7   4        355.65        349.50        15.04 o                         
 -11   7   4         31.87         43.60        12.64 o                         
  -9   7   4          9.17         15.18        12.19 o                         
  -7   7   4        131.30        129.40        14.41 o                         
  -5   7   4       1256.88       1238.56        17.39 o                         
  -3   7   4         58.69         47.60        14.09 o                         
  -1   7   4          7.17          8.70        15.99 o                         
   1   7   4        143.59        145.71        20.80 o                         
   3   7   4        751.63        681.20        22.68 o                         
   5   7   4        195.61        161.85        21.81 o                         
   7   7   4         41.24         40.91        21.63 o                         
   9   7   4        184.50        183.53        22.48 o                         
  11   7   4         26.77         19.73        22.41 o                         
 -16   8   4          9.62         31.93        15.00 o                         
 -14   8   4          5.01          4.97        14.83 o                         
 -12   8   4        220.49        271.79        16.38 o                         
 -10   8   4       1019.61       1004.76        15.48 o                         
  -8   8   4        927.42        868.65        17.76 o                         
  -6   8   4          4.93         -5.07        14.24 o                         
  -4   8   4        467.98        469.28        15.14 o                         
  -2   8   4       1786.15       1747.04        55.21 o                         
   0   8   4        554.36        568.71        33.96 o                         
   2   8   4         52.72         70.56        35.42 o                         
   4   8   4         78.20        118.09        32.00 o                         
   6   8   4         96.36         59.59        20.48 o                         
   8   8   4         90.27        100.64        22.05 o                         
  10   8   4         29.46         35.44        22.63 o                         
  12   8   4          1.75         -5.82        30.98 o                         
 -15   9   4         89.75         66.57        15.90 o                         
 -13   9   4          5.61          9.89        14.31 o                         
 -11   9   4         76.56         73.88        12.27 o                         
  -9   9   4        472.69        465.40        17.49 o                         
  -7   9   4        498.02        473.92        25.33 o                         
  -5   9   4        103.43        101.39        15.97 o                         
  -3   9   4          8.39          9.14        14.96 o                         
  -1   9   4         24.14         18.94        14.34 o                         
   1   9   4          0.14         -7.37        16.81 o                         
   3   9   4         57.78         40.39        20.33 o                         
   5   9   4         48.87         71.30        20.22 o                         
   7   9   4          2.08        -16.77        21.20 o                         
   9   9   4         32.78         41.25        21.90 o                         
  11   9   4          1.28         20.25        24.29 o                         
 -16  10   4          1.72         29.22        15.99 o                         
 -14  10   4         54.25         34.38        13.31 o                         
 -12  10   4         34.13         54.38        13.36 o                         
 -10  10   4        295.50        302.45        14.24 o                         
  -8  10   4        232.69        234.67        20.18 o                         
  -6  10   4         42.29         38.22        14.33 o                         
  -4  10   4         53.29         79.89        13.73 o                         
  -2  10   4         27.39         32.69        16.49 o                         
   0  10   4        637.64        628.62        38.63 o                         
   2  10   4        223.79        193.90        22.09 o                         
   4  10   4         19.66          1.25        22.06 o                         
   6  10   4         18.55         -7.93        20.99 o                         
   8  10   4         29.96         21.05        21.57 o                         
  10  10   4          0.06          2.54        29.19 o                         
 -15  11   4         31.21         34.96        14.99 o                         
 -13  11   4         54.12         41.97        14.06 o                         
 -11  11   4          0.06          7.03        13.34 o                         
  -9  11   4         61.74         62.14        15.28 o                         
  -7  11   4         95.16        108.94        18.74 o                         
  -5  11   4         15.68         23.00        14.97 o                         
  -3  11   4         36.53         31.81        13.63 o                         
  -1  11   4         36.50         33.83        15.76 o                         
   1  11   4          5.36          4.69        16.84 o                         
   3  11   4        159.30        142.02        17.09 o                         
   5  11   4        148.79        154.50        17.91 o                         
   7  11   4         22.71         30.31        22.03 o                         
   9  11   4          0.75          9.59        23.48 o                         
 -12  12   4         14.75         21.49        13.85 o                         
 -10  12   4         11.84         36.03        14.98 o                         
  -8  12   4         52.18         55.51        17.61 o                         
  -6  12   4          0.73         13.25        18.91 o                         
  -4  12   4          0.08          8.90        16.76 o                         
  -2  12   4        201.95        232.90        14.76 o                         
   0  12   4          6.42         -6.14        16.85 o                         
   2  12   4          5.32         34.60        17.61 o                         
   4  12   4          4.62         12.87        17.58 o                         
   6  12   4          3.07         17.76        19.57 o                         
   8  12   4         14.87         25.73        19.65 o                         
 -11  13   4          5.30         22.83        16.63 o                         
  -9  13   4          0.49         -2.63        17.27 o                         
  -7  13   4         15.83         33.07        19.25 o                         
  -5  13   4          5.21         23.71        16.85 o                         
  -3  13   4         77.30         74.57        18.08 o                         
  -1  13   4          5.84         13.57        14.10 o                         
   1  13   4          8.75         23.70        17.63 o                         
   3  13   4         17.13         41.72        18.02 o                         
   5  13   4          6.66          9.18        19.01 o                         
   7  13   4          0.07        -15.66        19.86 o                         
 -10  14   4         35.67         51.18        16.43 o                         
  -8  14   4          2.39         -2.61        19.64 o                         
  -6  14   4          0.37          5.74        19.21 o                         
  -4  14   4         11.54         13.81        17.80 o                         
  -2  14   4          0.52         20.50        17.63 o                         
   0  14   4          3.51         11.02        17.74 o                         
   2  14   4          3.94         19.78        19.68 o                         
   4  14   4          3.28          9.33        19.34 o                         
  -7  15   4         20.95         50.60        20.64 o                         
  -5  15   4          6.23         22.70        22.07 o                         
  -3  15   4          4.85         16.79        18.53 o                         
  -1  15   4          1.46         20.46        21.73 o                         
   1  15   4          3.34          8.25        20.59 o                         
 -19   1   5         94.51         97.83        14.11 o                         
 -17   1   5        184.98        204.91        14.68 o                         
 -15   1   5         41.66         52.65        12.16 o                         
 -13   1   5        317.85        316.27        11.65 o                         
 -11   1   5       1695.56       1719.93        95.16 o                         
  -9   1   5         10.24          5.64        10.84 o                         
  -7   1   5        743.45        734.08        17.39 o                         
  -5   1   5       1461.49       1258.67       668.34 o                         
  -3   1   5          6.57         11.24        16.81 o                         
  -1   1   5        834.01        917.44        24.42 o                         
   1   1   5       1593.65       1364.67        78.29 o                         
   3   1   5        257.57        240.73        17.34 o                         
   5   1   5         97.33        115.16        14.84 o                         
   7   1   5        207.19        201.15        16.08 o                         
   9   1   5         50.52         73.21        16.37 o                         
  11   1   5          4.78         18.35        17.19 o                         
  13   1   5         69.04         60.10        18.58 o                         
 -20   2   5         86.98         54.14        18.98 o                         
 -18   2   5         30.12         21.91        13.34 o                         
 -16   2   5         56.13         47.74        13.20 o                         
 -14   2   5       1603.07       1634.86        70.65 o                         
 -12   2   5       3051.87       3083.77        62.86 o                         
 -10   2   5         33.66         43.62        13.07 o                         
  -8   2   5        702.37        622.45        12.80 o                         
  -6   2   5        666.61        457.55       129.34 o                         
  -4   2   5         13.19         19.46        21.08 o                         
  -2   2   5       4991.56       4787.33      2592.05 o                         
   0   2   5       2329.87       2479.82        60.20 o                         
   2   2   5         28.01         49.56        17.45 o                         
   4   2   5        334.33        353.55        16.50 o                         
   6   2   5        290.76        313.51        17.05 o                         
   8   2   5         36.20         53.15        16.90 o                         
  10   2   5         21.52          9.49        15.63 o                         
  12   2   5          1.49          8.95        18.54 o                         
 -19   3   5         13.96         20.89        15.75 o                         
 -17   3   5         18.51         20.37        14.19 o                         
 -15   3   5          9.49          4.47        12.74 o                         
 -13   3   5         55.81         44.29        14.21 o                         
 -11   3   5        184.22        192.63        14.00 o                         
  -9   3   5         80.27         65.70        13.88 o                         
  -7   3   5        731.22        744.48        19.72 o                         
  -5   3   5        480.28        536.99        25.77 o                         
  -3   3   5       2086.59       2385.29        59.31 o                         
  -1   3   5       2458.29       2618.17       109.84 o                         
   1   3   5       2695.16       2642.97       173.60 o                         
   3   3   5        607.90        619.86        29.73 o                         
   5   3   5          3.68          9.08        16.64 o                         
   7   3   5         34.80         45.59        16.18 o                         
   9   3   5        190.18        190.79        16.90 o                         
  11   3   5         12.54         25.39        17.21 o                         
  13   3   5          6.81          6.68        18.69 o                         
 -18   4   5          6.54         31.93        15.11 o                         
 -16   4   5         14.98         14.74        13.81 o                         
 -14   4   5        660.60        609.34        18.74 o                         
 -12   4   5        534.93        514.03        15.75 o                         
 -10   4   5          7.19          3.08        13.44 o                         
  -8   4   5         76.05         81.66        11.54 o                         
  -6   4   5        118.35        147.56        14.55 o                         
  -4   4   5         66.15         86.37        18.34 o                         
  -2   4   5        561.10        537.74        22.01 o                         
   0   4   5        674.64        692.63        25.18 o                         
   2   4   5        616.09        549.88        28.08 o                         
   4   4   5        177.27        159.76        19.34 o                         
   6   4   5          0.72          6.76        16.11 o                         
   8   4   5         51.60         61.13        17.44 o                         
  10   4   5         28.71         25.32        17.78 o                         
  12   4   5          6.02         27.72        18.86 o                         
 -19   5   5        104.73         87.38        16.64 o                         
 -17   5   5         43.20         62.36        14.32 o                         
 -15   5   5        125.07        120.43        13.92 o                         
 -13   5   5        228.71        214.50        14.96 o                         
 -11   5   5       1125.70       1136.88        50.95 o                         
  -9   5   5        244.84        259.53        18.30 o                         
  -7   5   5        151.36        140.56        13.86 o                         
  -5   5   5        135.56        166.50        13.54 o                         
  -3   5   5         66.36         44.33        19.74 o                         
  -1   5   5        302.31        312.09        24.32 o                         
   1   5   5       3274.32       3238.48       215.41 o                         
   3   5   5        103.55         63.48        22.79 o                         
   5   5   5         16.62         33.13        19.67 o                         
   7   5   5        326.78        288.78        19.52 o                         
   9   5   5         22.04         39.50        17.33 o                         
  11   5   5         14.53         23.58        18.54 o                         
 -18   6   5          3.58         13.86        15.27 o                         
 -16   6   5         75.96         67.44        14.19 o                         
 -14   6   5        490.93        495.46        19.68 o                         
 -12   6   5        481.48        519.99        17.44 o                         
 -10   6   5          9.85         13.31        13.85 o                         
  -8   6   5        101.70        133.36        19.50 o                         
  -6   6   5        417.48        410.78        14.48 o                         
  -4   6   5        597.73        606.71        14.39 o                         
  -2   6   5        100.95        109.37        21.20 o                         
   0   6   5         80.55         96.51        17.88 o                         
   2   6   5         45.61         42.61        20.21 o                         
   4   6   5         77.51         80.81        22.16 o                         
   6   6   5        208.34        209.89        21.42 o                         
   8   6   5         27.14         19.25        16.58 o                         
  10   6   5          0.05          2.60        23.79 o                         
  12   6   5          7.77         14.10        20.14 o                         
 -17   7   5         53.18         76.63        15.29 o                         
 -15   7   5          9.64          8.75        13.85 o                         
 -13   7   5          3.78         21.75        14.68 o                         
 -11   7   5          6.71         16.73        14.02 o                         
  -9   7   5        563.71        556.78        17.11 o                         
  -7   7   5        369.34        353.50        13.90 o                         
  -5   7   5        157.53        137.80        13.80 o                         
  -3   7   5        320.28        296.77        30.56 o                         
  -1   7   5        387.82        431.10        19.71 o                         
   1   7   5          8.24         16.13        19.85 o                         
   3   7   5          6.19         12.65        20.72 o                         
   5   7   5         11.13         31.09        26.29 o                         
   7   7   5         13.83         39.85        21.14 o                         
   9   7   5         12.94         27.31        22.35 o                         
  11   7   5          7.25         31.35        25.13 o                         
 -16   8   5         36.28         60.72        15.33 o                         
 -14   8   5         68.09         70.81        16.56 o                         
 -12   8   5         96.12         82.50        15.53 o                         
 -10   8   5         12.51          7.67        12.65 o                         
  -8   8   5        366.86        358.59        19.02 o                         
  -6   8   5        419.57        381.98        14.70 o                         
  -4   8   5         31.66         51.95        14.54 o                         
  -2   8   5       1167.38       1068.71        55.30 o                         
   0   8   5       1156.58       1028.57        85.13 o                         
   2   8   5         91.56        121.49        20.74 o                         
   4   8   5          4.26         27.43        30.08 o                         
   6   8   5         62.40         44.85        21.15 o                         
   8   8   5          2.03          3.79        21.57 o                         
  10   8   5          0.17        -18.07        24.14 o                         
 -15   9   5         35.55          4.64        15.79 o                         
 -13   9   5          0.59         -0.22        15.28 o                         
 -11   9   5          3.96          9.95        13.26 o                         
  -9   9   5         95.33        122.09        16.31 o                         
  -7   9   5        785.89        753.96        27.58 o                         
  -5   9   5        669.77        611.49        21.65 o                         
  -3   9   5         12.84         28.86        15.52 o                         
  -1   9   5        157.11        183.98        16.19 o                         
   1   9   5       1031.09       1055.65        94.86 o                         
   3   9   5        305.49        300.17        41.35 o                         
   5   9   5         30.48         24.58        20.82 o                         
   7   9   5         93.35         60.09        21.72 o                         
   9   9   5         32.40         33.36        22.63 o                         
 -14  10   5         35.38         50.84        15.44 o                         
 -12  10   5         32.52         39.91        14.77 o                         
 -10  10   5        201.01        178.85        15.17 o                         
  -8  10   5         75.96         87.71        17.29 o                         
  -6  10   5        197.47        221.52        16.05 o                         
  -4  10   5        558.40        554.82        17.19 o                         
  -2  10   5         10.41         20.99        16.09 o                         
   0  10   5          5.77         12.05        16.31 o                         
   2  10   5          0.37         14.95        20.64 o                         
   4  10   5          3.34          1.44        20.46 o                         
   6  10   5         85.82        108.63        21.21 o                         
   8  10   5         40.47         42.48        22.63 o                         
 -13  11   5          3.40         12.50        15.12 o                         
 -11  11   5          0.37          9.82        15.06 o                         
  -9  11   5        127.33        118.27        16.79 o                         
  -7  11   5          2.68        -11.43        15.63 o                         
  -5  11   5         37.06         30.68        15.64 o                         
  -3  11   5         32.75         48.42        16.33 o                         
  -1  11   5          5.34         16.34        16.36 o                         
   1  11   5          0.25         -2.65        17.02 o                         
   3  11   5          3.17         16.77        17.31 o                         
   5  11   5          0.24         40.75        21.30 o                         
   7  11   5          9.45        -17.46        27.27 o                         
 -12  12   5         32.42         33.04        16.41 o                         
 -10  12   5          2.75          6.20        14.86 o                         
  -8  12   5          8.05         13.17        18.24 o                         
  -6  12   5         20.43         19.95        17.57 o                         
  -4  12   5          0.01          5.51        14.05 o                         
  -2  12   5          3.66         11.42        17.92 o                         
   0  12   5          1.57         -1.38        17.45 o                         
   2  12   5          2.27          2.70        17.68 o                         
   4  12   5          2.48         -0.53        17.88 o                         
   6  12   5          0.22         21.57        18.82 o                         
 -11  13   5         14.83         22.20        17.86 o                         
  -9  13   5         70.97         91.01        19.43 o                         
  -7  13   5         43.34         62.35        18.99 o                         
  -5  13   5         15.58         13.66        18.10 o                         
  -3  13   5         12.45         28.00        15.47 o                         
  -1  13   5         27.30         30.43        22.15 o                         
   1  13   5         12.71         14.75        18.30 o                         
   3  13   5         11.30         17.12        23.28 o                         
   5  13   5          1.11         11.66        19.78 o                         
  -8  14   5         31.43         52.69        20.23 o                         
  -6  14   5         19.27          1.77        21.73 o                         
  -4  14   5         35.48         40.57        18.31 o                         
  -2  14   5          0.08         -4.19        19.85 o                         
   0  14   5          2.00          6.87        19.46 o                         
   2  14   5          0.04          4.91        19.64 o                         
  -5  15   5          0.44          5.79        19.44 o                         
  -3  15   5          1.09         13.93        19.88 o                         
 -20   0   6         40.35         31.50        22.36 o                         
 -18   0   6         33.45         47.39        20.07 o                         
 -16   0   6        418.85        317.41       121.40 o                         
 -14   0   6       1696.88       1714.03        22.03 o                         
 -12   0   6        661.41        594.51        26.12 o                         
 -10   0   6         69.85         75.79        22.79 o                         
  -8   0   6        308.06        314.07        24.41 o                         
  -6   0   6          2.62         14.08        21.76 o                         
  -2   0   6         68.65         79.29        25.86 o                         
   0   0   6        895.30        921.21        35.33 o                         
   2   0   6        556.60        537.50        33.54 o                         
   4   0   6         70.65         46.76        21.82 o                         
   6   0   6         17.29         32.88        24.10 o                         
   8   0   6         11.09         -0.91        25.35 o                         
  10   0   6          0.04         15.41        23.94 o                         
  12   0   6         76.62         91.19        29.74 o                         
 -19   1   6         45.89         47.18        14.58 o                         
 -17   1   6          2.95         22.42        13.24 o                         
 -15   1   6          8.33         24.54        14.30 o                         
 -13   1   6        590.62        606.60        17.71 o                         
 -11   1   6        145.50        139.25        34.65 o                         
  -9   1   6       1546.78       1500.12        21.22 o                         
  -7   1   6          6.87         10.73        15.59 o                         
  -5   1   6        220.12        237.86        28.16 o                         
  -3   1   6        920.70       1001.02        23.17 o                         
  -1   1   6       1637.46       1572.31        26.17 o                         
   1   1   6        640.39        599.27        25.08 o                         
   3   1   6         20.28         29.59        19.03 o                         
   5   1   6         10.23          2.23        16.53 o                         
   7   1   6        145.08        176.49        16.42 o                         
   9   1   6          5.42         23.79        17.36 o                         
  11   1   6         43.76         50.85        18.77 o                         
 -18   2   6         13.16         20.15        22.19 o                         
 -16   2   6        162.41        162.38        15.29 o                         
 -14   2   6        247.94        220.18        14.58 o                         
 -12   2   6         15.99          9.44        14.02 o                         
 -10   2   6        451.09        426.38        14.56 o                         
  -8   2   6          9.07          9.53        14.08 o                         
  -6   2   6          1.18         -7.00        26.97 o                         
  -4   2   6         95.31        102.67        16.82 o                         
  -2   2   6         72.69         62.19        34.65 o                         
   0   2   6       1177.97       1114.87        30.34 o                         
   2   2   6        270.72        271.90        23.33 o                         
   4   2   6        158.36        201.01        19.98 o                         
   6   2   6         50.71         69.12        15.90 o                         
   8   2   6          6.88         20.12        16.10 o                         
  10   2   6          3.43         15.45        16.88 o                         
 -19   3   6         65.73         60.27        17.26 o                         
 -17   3   6         47.18         63.11        15.52 o                         
 -15   3   6         38.89         20.81        14.94 o                         
 -13   3   6       1337.58       1391.76        23.95 o                         
 -11   3   6        876.57        850.61        29.08 o                         
  -9   3   6       1257.68       1257.71        34.63 o                         
  -7   3   6         96.03         74.04        30.83 o                         
  -5   3   6        611.43        615.82        20.83 o                         
  -3   3   6        190.42        177.38        20.20 o                         
  -1   3   6       2646.22       2164.34       459.83 o                         
   1   3   6        167.51        141.54        18.27 o                         
   3   3   6         45.83         76.09        18.22 o                         
   5   3   6        115.32         85.29        18.24 o                         
   7   3   6         10.83          8.29        16.31 o                         
   9   3   6          0.28         12.08        16.73 o                         
  11   3   6         54.98         57.36        18.69 o                         
 -18   4   6        123.69        117.01        17.18 o                         
 -16   4   6        315.50        327.66        16.33 o                         
 -14   4   6        281.35        276.81        15.14 o                         
 -12   4   6        208.53        208.41        15.01 o                         
 -10   4   6          7.10         28.04        13.30 o                         
  -8   4   6        368.40        314.96        43.04 o                         
  -6   4   6        190.02        163.45        17.34 o                         
  -4   4   6         75.25         76.97        19.66 o                         
  -2   4   6         86.71         92.39        17.43 o                         
   0   4   6        116.35        125.29        16.13 o                         
   2   4   6        404.18        441.92        48.88 o                         
   4   4   6        388.05        385.41        18.82 o                         
   6   4   6         32.48         46.24        19.67 o                         
   8   4   6         18.73         14.07        17.05 o                         
  10   4   6         12.76         23.27        17.81 o                         
 -19   5   6         38.10         38.94        18.04 o                         
 -17   5   6         31.58         19.28        16.51 o                         
 -15   5   6         38.12         45.43        15.46 o                         
 -13   5   6        117.69        131.38        14.78 o                         
 -11   5   6        127.85        136.05        15.29 o                         
  -9   5   6         62.65         84.91        12.32 o                         
  -7   5   6         53.43         76.32        12.84 o                         
  -5   5   6         23.99         53.80        19.25 o                         
  -3   5   6        567.64        594.53        22.12 o                         
  -1   5   6          0.37        -10.31        19.11 o                         
   1   5   6          1.42         20.28        17.04 o                         
   3   5   6         30.33         19.03        17.43 o                         
   5   5   6         25.89          8.72        20.10 o                         
   7   5   6         70.52         46.57        23.99 o                         
   9   5   6         20.12         34.76        19.02 o                         
  11   5   6          0.81         18.12        19.47 o                         
 -18   6   6         11.17         10.93        17.65 o                         
 -16   6   6         85.80         73.89        16.31 o                         
 -14   6   6         69.66         76.11        15.07 o                         
 -12   6   6          1.09         13.94        14.24 o                         
 -10   6   6         20.64         41.19        14.34 o                         
  -8   6   6         38.49         40.96        14.04 o                         
  -6   6   6          3.65         13.17        12.40 o                         
  -4   6   6          3.35         23.01        19.96 o                         
  -2   6   6        421.81        400.86        22.94 o                         
   0   6   6        378.02        378.83        31.17 o                         
   2   6   6         76.02         91.24        21.29 o                         
   4   6   6         33.14         42.26        20.00 o                         
   6   6   6          4.69         26.39        21.33 o                         
   8   6   6          0.35         23.51        21.69 o                         
  10   6   6          2.58          8.93        22.66 o                         
 -17   7   6         15.50         28.78        17.03 o                         
 -15   7   6         74.08         76.74        17.21 o                         
 -13   7   6        199.95        210.94        15.58 o                         
 -11   7   6        288.08        305.02        15.55 o                         
  -9   7   6        321.36        288.87        13.21 o                         
  -7   7   6        132.11        123.67        13.71 o                         
  -5   7   6        156.64        146.52        31.74 o                         
  -3   7   6          6.50         23.54        21.43 o                         
  -1   7   6       1236.16       1157.74        62.95 o                         
   1   7   6        172.14        199.54        20.59 o                         
   3   7   6        120.22        134.65        20.28 o                         
   5   7   6         92.37        100.26        21.15 o                         
   7   7   6         22.84         51.24        21.90 o                         
   9   7   6         28.04         36.60        22.93 o                         
 -16   8   6         68.70         62.21        17.26 o                         
 -14   8   6         10.66         18.39        15.58 o                         
 -12   8   6         14.41         27.78        16.48 o                         
 -10   8   6         82.09         84.05        13.59 o                         
  -8   8   6          5.49         13.26        12.87 o                         
  -6   8   6        511.94        531.16        15.16 o                         
  -4   8   6        280.46        271.00        18.34 o                         
  -2   8   6         73.52         74.74        25.23 o                         
   0   8   6        152.19        180.69        20.26 o                         
   2   8   6        156.98        215.26        22.66 o                         
   4   8   6        241.36        312.15        21.48 o                         
   6   8   6         24.34         27.59        22.02 o                         
   8   8   6          0.50         -2.47        23.32 o                         
 -15   9   6          6.92         14.07        17.24 o                         
 -13   9   6          1.62         12.47        14.69 o                         
 -11   9   6        161.65        186.67        13.74 o                         
  -9   9   6          8.12          5.18        16.03 o                         
  -7   9   6         11.37         19.90        14.87 o                         
  -5   9   6        224.47        240.54        16.00 o                         
  -3   9   6        256.97        276.26        18.87 o                         
  -1   9   6          1.22         41.48        28.42 o                         
   1   9   6         91.27         97.73        20.34 o                         
   3   9   6         63.88         78.72        20.15 o                         
   5   9   6          1.72         21.19        20.94 o                         
   7   9   6          0.51         -0.85        22.69 o                         
 -14  10   6         16.10         11.84        15.04 o                         
 -12  10   6          1.04         10.40        15.05 o                         
 -10  10   6         69.30         63.24        13.74 o                         
  -8  10   6         80.61         81.47        16.28 o                         
  -6  10   6          2.46          4.24        15.50 o                         
  -4  10   6        149.63         91.57        23.70 o                         
  -2  10   6        176.74        171.92        19.91 o                         
   0  10   6         22.62         53.21        16.33 o                         
   2  10   6          2.67          8.76        20.40 o                         
   4  10   6         19.96         31.96        21.11 o                         
   6  10   6         16.54         18.91        29.74 o                         
 -13  11   6         26.07         37.53        16.06 o                         
 -11  11   6         82.88         85.42        15.60 o                         
  -9  11   6         75.60         76.01        16.74 o                         
  -7  11   6         95.02         80.75        16.11 o                         
  -5  11   6         33.21         56.76        16.23 o                         
  -3  11   6         97.00         99.48        19.86 o                         
  -1  11   6        104.95        105.34        21.66 o                         
   1  11   6          4.83         39.09        17.55 o                         
   3  11   6          0.05         37.59        21.45 o                         
   5  11   6          0.14        -20.09        29.44 o                         
 -12  12   6         14.08         22.50        15.83 o                         
 -10  12   6         45.12         76.63        15.89 o                         
  -8  12   6         28.86         44.66        17.54 o                         
  -6  12   6        113.03        123.94        18.14 o                         
  -4  12   6          3.30         12.96        17.15 o                         
  -2  12   6          0.02         35.20        22.15 o                         
   0  12   6          3.27          2.13        18.08 o                         
   2  12   6         24.34         31.66        18.40 o                         
   4  12   6         26.35         24.54        18.71 o                         
  -9  13   6          3.40         16.35        18.58 o                         
  -7  13   6          1.31          0.15        18.71 o                         
  -5  13   6         14.50         24.36        19.37 o                         
  -3  13   6          0.10          4.64        20.97 o                         
  -1  13   6          0.44         25.67        23.19 o                         
   1  13   6          0.01          7.96        19.15 o                         
  -6  14   6          8.52         24.43        18.60 o                         
  -4  14   6         10.68         10.69        18.90 o                         
  -2  14   6          2.13         25.62        20.18 o                         
 -19   1   7          0.09          5.95        14.71 o                         
 -17   1   7          5.02          8.16        15.24 o                         
 -15   1   7        296.20        240.51        44.55 o                         
 -13   1   7        345.23        310.91        18.18 o                         
 -11   1   7       1716.76       1602.35        43.11 o                         
  -9   1   7          1.56         10.54        13.65 o                         
  -7   1   7        511.47        478.18        18.47 o                         
  -5   1   7        244.57        239.60        53.38 o                         
  -3   1   7        891.52        863.61        32.47 o                         
  -1   1   7         30.57         50.80        25.48 o                         
   1   1   7         72.28         59.47        24.31 o                         
   3   1   7         26.18         27.06        17.87 o                         
   5   1   7         18.82         32.04        15.93 o                         
   7   1   7         13.73         11.31        17.12 o                         
   9   1   7         24.09         31.97        16.56 o                         
 -18   2   7         15.64         25.56        16.45 o                         
 -16   2   7         77.97         98.75        15.26 o                         
 -14   2   7        341.35        300.05        71.58 o                         
 -12   2   7         66.22         66.00        17.07 o                         
 -10   2   7        281.10        274.76        15.33 o                         
  -8   2   7       1347.45       1450.69        68.36 o                         
  -6   2   7        638.36        590.93        30.64 o                         
  -4   2   7        171.94        193.97        18.04 o                         
  -2   2   7       1253.54       1223.85       322.54 o                         
   0   2   7        601.82        561.95        26.34 o                         
   2   2   7        130.37        109.81        19.32 o                         
   4   2   7        120.00        144.64        19.44 o                         
   6   2   7         30.60         17.13        19.12 o                         
   8   2   7          5.73          6.83        18.17 o                         
  10   2   7         78.08         95.32        17.66 o                         
 -19   3   7         10.68         27.22        17.44 o                         
 -17   3   7          4.00          9.14        15.95 o                         
 -15   3   7        250.37        256.42        16.04 o                         
 -13   3   7          2.37          0.74        14.34 o                         
 -11   3   7         12.36         24.15        13.86 o                         
  -9   3   7         52.80         49.15        15.68 o                         
  -7   3   7        187.86        148.07        24.24 o                         
  -5   3   7        131.13        147.43        17.72 o                         
  -3   3   7         88.92        101.83        17.33 o                         
  -1   3   7        130.64        133.53        18.71 o                         
   1   3   7          0.01         -1.24        26.71 o                         
   3   3   7         46.31         35.01        18.82 o                         
   5   3   7        167.55        190.54        18.64 o                         
   7   3   7         40.48         57.49        20.56 o                         
   9   3   7         12.09          6.02        18.10 o                         
 -18   4   7          3.20         10.79        16.66 o                         
 -16   4   7          0.02         15.15        16.09 o                         
 -14   4   7          2.51          0.33        15.37 o                         
 -12   4   7         10.77          8.48        13.82 o                         
 -10   4   7          9.23          4.20        12.50 o                         
  -8   4   7        362.62        258.06        87.95 o                         
  -6   4   7          4.23          3.11        17.11 o                         
  -4   4   7          4.97         26.84        19.67 o                         
  -2   4   7       1082.19       1065.57        27.61 o                         
   0   4   7         81.78         96.78        19.71 o                         
   2   4   7          0.57         15.57        17.62 o                         
   4   4   7          1.23         10.77        18.16 o                         
   6   4   7          0.56         11.19        18.82 o                         
   8   4   7          4.26          9.64        19.27 o                         
 -17   5   7         19.71         11.90        16.66 o                         
 -15   5   7        369.91        343.19        16.80 o                         
 -13   5   7        357.40        333.97        15.57 o                         
 -11   5   7        256.36        241.41        14.94 o                         
  -9   5   7        124.20        113.06        24.95 o                         
  -7   5   7        403.29        363.01        17.96 o                         
  -5   5   7         44.13         33.16        17.92 o                         
  -3   5   7        808.75        740.32        31.66 o                         
  -1   5   7         13.19         43.58        20.39 o                         
   1   5   7          7.78         20.61        16.80 o                         
   3   5   7         12.34         19.46        16.78 o                         
   5   5   7          2.33         11.97        19.10 o                         
   7   5   7          7.97         13.21        19.95 o                         
   9   5   7         20.66         26.18        20.76 o                         
 -18   6   7        126.80         77.33        18.66 o                         
 -16   6   7         33.17         30.82        16.20 o                         
 -14   6   7         61.46         66.47        15.60 o                         
 -12   6   7        335.75        347.56        20.34 o                         
 -10   6   7        270.94        300.19        12.75 o                         
  -8   6   7        503.52        471.21        60.47 o                         
  -6   6   7         37.85         29.40        15.98 o                         
  -4   6   7         41.27         84.70        21.20 o                         
  -2   6   7        474.00        518.02        37.24 o                         
   0   6   7        181.44        160.71        22.86 o                         
   2   6   7        105.24        119.09        20.39 o                         
   4   6   7         11.63         37.87        21.08 o                         
   6   6   7          1.64        -17.59        20.54 o                         
   8   6   7          9.80          8.52        22.69 o                         
 -17   7   7         26.24         14.91        17.49 o                         
 -15   7   7          4.41         14.65        16.09 o                         
 -13   7   7         56.85         82.03        16.64 o                         
 -11   7   7         12.14          9.57        13.43 o                         
  -9   7   7        206.20        202.88        13.67 o                         
  -7   7   7         72.36        107.81        15.43 o                         
  -5   7   7         31.37         45.04        16.81 o                         
  -3   7   7         11.35         21.80        22.53 o                         
  -1   7   7         16.96         34.39        22.29 o                         
   1   7   7         26.15         42.83        20.67 o                         
   3   7   7         11.09         27.85        20.96 o                         
   5   7   7         27.98         48.14        21.51 o                         
   7   7   7         17.06         51.86        23.38 o                         
 -16   8   7          0.04         12.34        18.48 o                         
 -14   8   7         24.58         26.99        16.16 o                         
 -12   8   7         13.14         21.73        13.48 o                         
 -10   8   7         38.12         30.42        14.99 o                         
  -8   8   7         42.29         37.51        13.89 o                         
  -6   8   7         11.03         25.42        16.79 o                         
  -4   8   7        104.33         89.13        18.10 o                         
  -2   8   7        148.02        149.02        22.11 o                         
   0   8   7          7.83         20.48        28.68 o                         
   2   8   7         20.84         11.52        24.24 o                         
   4   8   7         59.02         44.81        22.20 o                         
   6   8   7          6.56          1.52        32.05 o                         
 -15   9   7          5.99         12.07        15.15 o                         
 -13   9   7         45.89         26.30        15.06 o                         
 -11   9   7         31.73         40.11        14.58 o                         
  -9   9   7         90.34         91.41        15.93 o                         
  -7   9   7          6.44         10.78        15.01 o                         
  -5   9   7         11.21          2.97        18.35 o                         
  -3   9   7        206.32        177.37        19.32 o                         
  -1   9   7        101.44         62.22        30.55 o                         
   1   9   7         38.56         18.48        20.53 o                         
   3   9   7         22.07          1.78        22.36 o                         
   5   9   7         13.40         26.07        24.70 o                         
 -14  10   7         42.11         30.03        16.39 o                         
 -12  10   7         74.76         66.77        14.72 o                         
 -10  10   7         61.94         60.42        15.17 o                         
  -8  10   7        175.56        193.18        14.97 o                         
  -6  10   7         48.78         52.62        18.61 o                         
  -4  10   7         12.04         24.83        18.80 o                         
  -2  10   7         63.75         67.34        21.12 o                         
   0  10   7        110.87        103.10        30.38 o                         
   2  10   7         76.73        111.71        21.66 o                         
   4  10   7          3.74         -0.40        22.15 o                         
 -13  11   7         25.37         38.15        16.86 o                         
 -11  11   7         17.99         34.20        15.20 o                         
  -9  11   7         10.40         20.79        16.93 o                         
  -7  11   7         51.94         63.73        15.67 o                         
  -5  11   7         25.02         46.65        19.11 o                         
  -3  11   7          0.02         11.36        21.04 o                         
  -1  11   7          4.83         26.49        21.59 o                         
   1  11   7          1.98        -10.93        18.38 o                         
   3  11   7         18.24         28.00        27.05 o                         
 -10  12   7         32.99         46.30        18.12 o                         
  -8  12   7         18.89         30.86        17.65 o                         
  -6  12   7          8.95          6.93        14.99 o                         
  -4  12   7          0.00         -5.02        20.63 o                         
  -2  12   7          8.69         12.69        22.87 o                         
   0  12   7         19.33         14.93        23.43 o                         
   2  12   7          0.28         -7.78        19.35 o                         
  -7  13   7          8.12         32.58        19.43 o                         
  -5  13   7         24.79         31.15        19.29 o                         
  -3  13   7          2.90          1.52        23.99 o                         
  -1  13   7          3.91         25.97        24.90 o                         
 -18   0   8         35.05         35.33        27.48 o                         
 -16   0   8        215.63        195.27        27.14 o                         
 -14   0   8         12.84         15.45        24.92 o                         
 -12   0   8        102.77         92.96        20.69 o                         
 -10   0   8       2186.07       2208.75        30.89 o                         
  -8   0   8       1205.91       1175.28        36.02 o                         
  -6   0   8        218.05        236.58        25.01 o                         
  -4   0   8       1509.89       1733.95        35.93 o                         
  -2   0   8        503.25        501.06        31.41 o                         
   0   0   8         63.07        106.00        36.10 o                         
   2   0   8        203.03        196.55        29.61 o                         
   4   0   8         65.60         59.06        29.79 o                         
   6   0   8         12.88         51.55        37.47 o                         
   8   0   8         49.32         85.73        25.93 o                         
 -19   1   8          0.94         11.79        21.44 o                         
 -17   1   8         66.38         73.14        19.31 o                         
 -15   1   8          7.79         13.21        18.70 o                         
 -13   1   8         25.83         29.05        17.73 o                         
 -11   1   8          1.36          2.95        14.09 o                         
  -9   1   8         14.88         14.89        17.05 o                         
  -7   1   8         34.90         61.62        16.87 o                         
  -5   1   8        396.59        445.19        16.04 o                         
  -3   1   8         61.35         62.98        20.09 o                         
  -1   1   8        157.91        186.18        23.90 o                         
   1   1   8          4.80         40.69        22.74 o                         
   3   1   8         90.56         90.59        23.24 o                         
   5   1   8          2.85         17.87        18.80 o                         
   7   1   8          8.65         17.41        19.46 o                         
 -18   2   8          1.57          1.81        20.67 o                         
 -16   2   8          2.15         32.17        19.07 o                         
 -14   2   8          0.01         -1.04        18.13 o                         
 -12   2   8         13.74         24.05        17.87 o                         
 -10   2   8        405.44        416.73        17.12 o                         
  -8   2   8        135.40        140.01        18.68 o                         
  -6   2   8          8.48         22.60        17.80 o                         
  -4   2   8        688.42        719.06        25.03 o                         
  -2   2   8          2.37         -1.32        13.03 o                         
   0   2   8          2.21         -2.44        26.84 o                         
   2   2   8          0.64         24.10        23.43 o                         
   4   2   8          5.20          3.74        19.17 o                         
   6   2   8          6.30          7.61        18.73 o                         
   8   2   8          0.76          7.03        20.21 o                         
 -17   3   8         91.09         70.07        17.66 o                         
 -15   3   8          2.96         22.70        15.37 o                         
 -13   3   8         13.32         10.90        13.82 o                         
 -11   3   8        125.99        102.68        14.63 o                         
  -9   3   8         69.94         72.59        15.80 o                         
  -7   3   8         30.58         25.71        23.94 o                         
  -5   3   8        684.15        667.75        25.43 o                         
  -3   3   8          5.90         21.98        16.28 o                         
  -1   3   8        266.51        205.50        49.75 o                         
   1   3   8         45.74         34.61        26.10 o                         
   3   3   8         10.61         21.96        23.63 o                         
   5   3   8          0.34         28.62        19.73 o                         
   7   3   8         12.03         16.21        22.03 o                         
 -18   4   8         20.93         21.50        17.63 o                         
 -16   4   8         38.92         40.16        16.53 o                         
 -14   4   8        106.11         95.04        40.04 o                         
 -12   4   8        460.19        454.78        26.67 o                         
 -10   4   8        745.44        786.19        53.93 o                         
  -8   4   8         10.77         15.90        13.32 o                         
  -6   4   8        144.55        174.33        18.35 o                         
  -4   4   8        367.89        374.31        18.30 o                         
  -2   4   8        156.06        183.76        18.60 o                         
   0   4   8         26.45         44.16        19.41 o                         
   2   4   8         47.30         22.32        17.54 o                         
   4   4   8          3.84         17.07        18.94 o                         
   6   4   8          0.59         18.32        21.26 o                         
 -17   5   8         52.89         63.80        17.08 o                         
 -15   5   8         73.19         72.15        17.69 o                         
 -13   5   8          4.32          4.01        14.84 o                         
 -11   5   8        349.76        342.76        15.92 o                         
  -9   5   8        162.87        165.41        33.24 o                         
  -7   5   8         98.77        126.54        20.19 o                         
  -5   5   8          6.27         12.37        18.87 o                         
  -3   5   8          7.85         12.60        18.27 o                         
  -1   5   8         41.75         85.13        19.54 o                         
   1   5   8          6.26         21.73        20.66 o                         
   3   5   8         47.75         55.77        17.36 o                         
   5   5   8         10.39         12.06        18.44 o                         
   7   5   8          0.26         -7.95        21.63 o                         
 -16   6   8          0.08          3.78        16.88 o                         
 -14   6   8          2.65         28.62        15.83 o                         
 -12   6   8          0.42          7.12        13.68 o                         
 -10   6   8        405.95        392.64        16.29 o                         
  -8   6   8         29.21         38.62        15.22 o                         
  -6   6   8         93.05        101.61        19.15 o                         
  -4   6   8        347.98        329.41        23.78 o                         
  -2   6   8         12.14         -2.18        19.04 o                         
   0   6   8          7.17         18.71        22.26 o                         
   2   6   8         26.26         41.79        19.01 o                         
   4   6   8          3.47         18.34        21.12 o                         
   6   6   8          1.20         11.27        23.17 o                         
 -15   7   8         61.00         44.14        16.78 o                         
 -13   7   8          5.76         11.76        13.91 o                         
 -11   7   8         18.96         27.67        12.17 o                         
  -9   7   8        179.24        213.30        23.75 o                         
  -7   7   8          6.35          0.00        16.47 o                         
  -5   7   8        172.91        168.53        28.38 o                         
  -3   7   8          0.01         22.13        19.49 o                         
  -1   7   8          8.50          7.34        22.50 o                         
   1   7   8         45.58         59.83        31.24 o                         
   3   7   8          8.05         -0.76        23.95 o                         
   5   7   8          9.59         25.15        25.39 o                         
 -14   8   8         90.87         92.12        15.34 o                         
 -12   8   8         62.05         69.20        15.22 o                         
 -10   8   8        104.98         83.09        15.76 o                         
  -8   8   8          1.24          5.13        17.67 o                         
  -6   8   8         12.88         14.41        17.73 o                         
  -4   8   8         47.38         52.20        22.80 o                         
  -2   8   8          7.23         43.40        23.43 o                         
   0   8   8         48.98         67.85        30.13 o                         
   2   8   8          4.78          4.53        21.95 o                         
   4   8   8          0.05          3.65        24.79 o                         
 -13   9   8          0.02          6.06        15.55 o                         
 -11   9   8         24.37         22.24        14.60 o                         
  -9   9   8         48.65         46.28        18.64 o                         
  -7   9   8         59.48         60.61        17.47 o                         
  -5   9   8          4.01          5.21        19.39 o                         
  -3   9   8          5.12        -11.51        22.90 o                         
  -1   9   8          1.11          2.39        31.41 o                         
   1   9   8         53.03         58.72        31.75 o                         
   3   9   8         14.19         35.40        22.27 o                         
 -12  10   8          0.03         11.77        15.83 o                         
 -10  10   8         38.71         45.49        17.44 o                         
  -8  10   8         11.22         21.14        19.03 o                         
  -6  10   8         14.12         11.00        19.60 o                         
  -4  10   8          1.06         30.15        20.33 o                         
  -2  10   8          0.03         29.91        22.64 o                         
   0  10   8          2.80         20.48        30.89 o                         
   2  10   8         40.28         39.97        22.57 o                         
 -11  11   8          4.57          3.35        17.38 o                         
  -9  11   8         21.78         30.91        17.15 o                         
  -7  11   8         39.07         55.74        20.68 o                         
  -5  11   8         26.91         22.96        21.46 o                         
  -3  11   8         10.62         25.44        22.79 o                         
  -1  11   8          0.03         38.62        23.51 o                         
   1  11   8         19.61         48.48        32.69 o                         
  -8  12   8          0.04         -1.71        22.99 o                         
  -6  12   8          1.76         19.44        21.20 o                         
  -4  12   8          4.88         20.31        21.71 o                         
  -2  12   8         11.31         30.96        25.20 o                         
 -17   1   9          6.63          3.26        20.39 o                         
 -15   1   9          0.83         -3.28        19.34 o                         
 -13   1   9          0.39         -6.41        18.68 o                         
 -11   1   9         63.03         77.77        14.78 o                         
  -9   1   9         10.01         14.87        17.71 o                         
  -7   1   9        481.00        474.85        21.24 o                         
  -5   1   9         98.07         87.93        17.01 o                         
  -3   1   9        336.84        286.99        90.02 o                         
  -1   1   9        124.35        134.48        27.33 o                         
   1   1   9         89.84         78.10        24.16 o                         
   3   1   9          6.92         23.91        24.20 o                         
   5   1   9          3.30          3.23        24.79 o                         
 -18   2   9         25.97         18.92        21.96 o                         
 -16   2   9         56.80         44.52        20.29 o                         
 -14   2   9         86.72         92.06        18.95 o                         
 -12   2   9        281.11        236.86        16.93 o                         
 -10   2   9          0.40          8.68        15.85 o                         
  -8   2   9         24.57         32.84        14.84 o                         
  -6   2   9         23.66         44.49        15.94 o                         
  -4   2   9         52.54         50.23        16.28 o                         
  -2   2   9         72.14         47.08        25.33 o                         
   0   2   9        127.70        132.08        45.10 o                         
   2   2   9         61.37         76.91        26.94 o                         
   4   2   9         18.79         16.58        25.41 o                         
   6   2   9         12.19         50.95        28.94 o                         
 -17   3   9          0.06         14.23        21.09 o                         
 -15   3   9          1.11         19.49        19.84 o                         
 -13   3   9         21.90         36.92        18.56 o                         
 -11   3   9         65.88         85.69        15.66 o                         
  -9   3   9        145.72        152.41        15.59 o                         
  -7   3   9          8.46         22.17        14.80 o                         
  -5   3   9         20.52         33.35        16.21 o                         
  -3   3   9         73.15         81.80        18.70 o                         
  -1   3   9          0.41         -2.67        19.44 o                         
   1   3   9         16.17         36.53        23.97 o                         
   3   3   9          6.78          7.99        24.14 o                         
   5   3   9          0.70         18.87        25.20 o                         
 -16   4   9          4.32         10.57        20.18 o                         
 -14   4   9          0.24          5.77        19.05 o                         
 -12   4   9         95.21         78.36        15.70 o                         
 -10   4   9          0.76         14.57        13.50 o                         
  -8   4   9         62.08         33.47        22.67 o                         
  -6   4   9          8.04         -1.33        21.25 o                         
  -4   4   9          3.09          8.40        16.92 o                         
  -2   4   9          6.05         14.72        19.28 o                         
   0   4   9         36.99         34.56        20.57 o                         
   2   4   9          1.99         11.85        20.42 o                         
   4   4   9          4.54          7.95        25.65 o                         
 -15   5   9          0.33          2.36        20.30 o                         
 -13   5   9         18.74         14.11        19.29 o                         
 -11   5   9        244.90        262.27        14.50 o                         
  -9   5   9        164.52        118.26        31.84 o                         
  -7   5   9        165.71        143.67        25.39 o                         
  -5   5   9         12.32         19.85        18.29 o                         
  -3   5   9        152.91        168.61        19.48 o                         
  -1   5   9         46.82         46.00        20.51 o                         
   1   5   9         29.79         23.63        22.21 o                         
   3   5   9          4.04         11.96        23.06 o                         
 -16   6   9         63.32         66.87        17.89 o                         
 -14   6   9        109.78        123.28        24.62 o                         
 -12   6   9        186.29        162.40        14.78 o                         
 -10   6   9          0.02         20.82        13.92 o                         
  -8   6   9        130.25        148.13        17.95 o                         
  -6   6   9        160.25        180.44        22.79 o                         
  -4   6   9         18.64         19.70        19.28 o                         
  -2   6   9          1.09          4.99        19.90 o                         
   0   6   9          1.05         -3.88        22.64 o                         
   2   6   9          9.01         16.91        26.52 o                         
   4   6   9          8.98         33.56        23.39 o                         
 -15   7   9          0.04          0.80        15.34 o                         
 -13   7   9         82.06         64.87        15.24 o                         
 -11   7   9         50.45         61.69        15.21 o                         
  -9   7   9         30.07         41.87        17.97 o                         
  -7   7   9          1.82          3.03        18.49 o                         
  -5   7   9          2.55         12.71        22.61 o                         
  -3   7   9         15.46         11.59        20.74 o                         
  -1   7   9         13.14          8.11        24.30 o                         
   1   7   9          0.39         25.35        32.26 o                         
   3   7   9          1.04        -23.30        32.60 o                         
 -14   8   9          2.69          4.74        14.29 o                         
 -12   8   9        109.94         94.41        17.74 o                         
 -10   8   9          3.28         12.29        15.45 o                         
  -8   8   9          7.28         14.94        18.47 o                         
  -6   8   9          3.30          9.83        18.19 o                         
  -4   8   9          0.02         10.12        21.77 o                         
  -2   8   9          0.09          9.50        25.45 o                         
   0   8   9         33.35         22.53        32.86 o                         
   2   8   9          1.77         29.02        34.05 o                         
 -13   9   9          0.61          3.03        15.96 o                         
 -11   9   9         45.73         31.53        18.67 o                         
  -9   9   9         25.82         38.82        19.36 o                         
  -7   9   9         20.34         48.47        19.60 o                         
  -5   9   9          0.54         13.13        20.73 o                         
  -3   9   9          5.03          5.36        24.74 o                         
  -1   9   9          8.13         -8.88        32.43 o                         
   1   9   9          7.06         48.65        34.39 o                         
 -10  10   9          1.53          5.40        19.35 o                         
  -8  10   9          0.05         27.98        19.93 o                         
  -6  10   9         13.39         16.44        20.29 o                         
  -4  10   9         22.11         31.60        20.23 o                         
  -2  10   9         19.39         11.27        34.14 o                         
  -7  11   9          0.92         19.34        21.34 o                         
  -5  11   9          0.37         -1.52        20.95 o                         
 -16   0  10          0.13        -17.15        30.47 o                         
 -14   0  10        182.41        163.95        29.36 o                         
 -12   0  10          4.26          9.69        22.04 o                         
 -10   0  10         58.63         91.49        25.77 o                         
  -8   0  10          0.36         -2.69        19.18 o                         
  -6   0  10          0.24          1.63        19.43 o                         
  -4   0  10        102.78         59.10        63.07 o                         
  -2   0  10        123.17         97.81        40.11 o                         
   0   0  10         99.19         75.96        39.77 o                         
   2   0  10         81.72         57.95        33.54 o                         
 -15   1  10          6.26         18.33        20.45 o                         
 -13   1  10        120.27        136.72        16.87 o                         
 -11   1  10         32.98         46.55        16.28 o                         
  -9   1  10         10.18         22.34        15.18 o                         
  -7   1  10          2.48         18.78        14.38 o                         
  -5   1  10         37.33         40.94        13.61 o                         
  -3   1  10          0.02         12.91        15.81 o                         
  -1   1  10         16.97         26.76        23.07 o                         
   1   1  10         31.44         27.40        25.32 o                         
   3   1  10          1.05         28.15        28.70 o                         
 -16   2  10          0.97         18.79        21.39 o                         
 -14   2  10         53.61         54.13        19.67 o                         
 -12   2  10          1.57         15.58        15.41 o                         
 -10   2  10          4.34          0.16        15.96 o                         
  -8   2  10          5.44         13.64        17.48 o                         
  -6   2  10          3.77         -0.13        13.46 o                         
  -4   2  10          5.01         19.94        18.71 o                         
  -2   2  10         49.53         46.20        17.93 o                         
   0   2  10          4.53         23.91        28.09 o                         
   2   2  10         11.43         -1.34        25.20 o                         
 -15   3  10          2.35         24.67        21.00 o                         
 -13   3  10        303.88        293.75        17.83 o                         
 -11   3  10        118.46        104.53        15.21 o                         
  -9   3  10          4.00          9.83        15.75 o                         
  -7   3  10          9.98         13.97        13.80 o                         
  -5   3  10         68.83         47.82        17.61 o                         
  -3   3  10          0.30         12.77        19.94 o                         
  -1   3  10         37.99         48.40        22.16 o                         
   1   3  10         34.02         10.78        19.49 o                         
   3   3  10          3.93         25.09        26.41 o                         
 -14   4  10         46.46         48.77        20.36 o                         
 -12   4  10         18.31         36.27        14.75 o                         
 -10   4  10         48.06         62.91        14.51 o                         
  -8   4  10         60.81         55.58        18.30 o                         
  -6   4  10         56.37         58.16        17.50 o                         
  -4   4  10          0.49          8.24        19.92 o                         
  -2   4  10          1.23         16.40        20.11 o                         
   0   4  10         48.88         56.23        23.04 o                         
   2   4  10         15.95          8.24        22.72 o                         
 -15   5  10         22.89         31.40        21.81 o                         
 -13   5  10         18.88         34.37        15.91 o                         
 -11   5  10         21.30         39.08        15.49 o                         
  -9   5  10         13.90         33.44        14.58 o                         
  -7   5  10          2.65         31.91        28.25 o                         
  -5   5  10         48.79         69.09        19.91 o                         
  -3   5  10         33.41         45.92        20.52 o                         
  -1   5  10          2.17         -0.73        21.60 o                         
   1   5  10          0.66          5.96        23.10 o                         
 -14   6  10         61.41         63.80        19.09 o                         
 -12   6  10          0.29         21.10        15.04 o                         
 -10   6  10          6.10          6.24        14.69 o                         
  -8   6  10          4.97          6.67        17.61 o                         
  -6   6  10         10.63         25.92        19.94 o                         
  -4   6  10          0.00          2.52        21.36 o                         
  -2   6  10         27.32         47.52        23.05 o                         
   0   6  10          1.60         18.15        24.27 o                         
 -13   7  10         94.74         98.51        19.46 o                         
 -11   7  10        101.29         99.83        15.58 o                         
  -9   7  10         28.39         12.44        19.38 o                         
  -7   7  10          0.11        -15.03        18.33 o                         
  -5   7  10         45.80         52.37        21.04 o                         
  -3   7  10          9.95         -0.25        23.48 o                         
  -1   7  10         12.87         -1.99        25.44 o                         
 -10   8  10         28.73         36.50        16.59 o                         
  -8   8  10         40.19         40.62        20.05 o                         
  -6   8  10         20.57         24.17        18.24 o                         
  -4   8  10          0.44          7.55        23.54 o                         
  -2   8  10          5.68         13.08        27.55 o                         
  -9   9  10          0.49         16.69        20.60 o                         
  -7   9  10          0.00          3.22        20.44 o                         
  -5   9  10          0.14         12.64        20.08 o                         
 -13   1  11          8.23         16.97        17.42 o                         
 -11   1  11         11.71          8.81        15.05 o                         
  -9   1  11          1.16         22.46        14.51 o                         
  -7   1  11         18.83         19.93        14.69 o                         
  -5   1  11          5.21          6.70        13.32 o                         
  -3   1  11          2.84          8.04        19.56 o                         
  -1   1  11         50.89         32.75        23.87 o                         
 -14   2  11         25.13         40.25        18.13 o                         
 -12   2  11         76.89         81.76        14.52 o                         
 -10   2  11         52.52         70.85        17.73 o                         
  -8   2  11         15.44         24.53        15.14 o                         
  -6   2  11          0.08         12.77        13.09 o                         
  -4   2  11          3.20         22.36        18.05 o                         
  -2   2  11         29.09         26.59        20.15 o                         
 -13   3  11          7.59          5.74        15.02 o                         
 -11   3  11          0.81         14.29        15.42 o                         
  -9   3  11         11.06         17.40        18.20 o                         
  -7   3  11          2.33          3.18        13.52 o                         
  -5   3  11         17.97         20.79        20.42 o                         
  -3   3  11          0.96          9.74        21.36 o                         
  -1   3  11          0.90         10.37        21.96 o                         
 -12   4  11         12.64         13.13        16.77 o                         
 -10   4  11          0.26         17.45        15.49 o                         
  -8   4  11         10.30          7.80        15.16 o                         
  -6   4  11         12.89         15.63        19.26 o                         
  -4   4  11          5.07          7.22        21.45 o                         
  -2   4  11          1.34         27.28        23.80 o                         
 -11   5  11          0.11          9.82        15.91 o                         
  -9   5  11          0.32         12.58        16.66 o                         
  -7   5  11         15.35         34.42        19.14 o                         
  -5   5  11          0.06         28.13        21.62 o                         
  -3   5  11         26.24         39.26        21.79 o                         
 -10   6  11         44.92         30.64        16.46 o                         
  -8   6  11         39.12         30.56        17.54 o                         
  -6   6  11          0.74         27.83        21.77 o                         
  -4   6  11          6.53         17.77        22.42 o                         
  -8   0  12         10.40         14.56        23.27 o                         
                                                                                
